# Supplementary material for: Endophenotype effect sizes support variant pathogenicity in monogenic disease susceptibility genes
Source: Nat Commun. 2022 Aug 30;13:5106. doi: 10.1038/s41467-022-32009-5 (PMC9427940; doi:10.1038/s41467-022-32009-5)
Supplement: Supplementary file 4 — Supplementary Data 1-2 [file 41467_2022_32009_MOESM4_ESM.xlsx]

## Sheet: Supplementary Data 1
ID	Trait	Gene	Cohort	Variation ID	Codon (amino acid) change	Variant Consequence	ClinVar Classification	Effect Size [standard error]	MAC	gnomAD MAF	Number of bioinformatics tools predicting variant to have functional consequence	Total number of bioinformatics tools with variant annotation	Predicted functional impact	Existing variant ID
1:55043896:C:A	LDL	PCSK9	UKBB	924535	c.261C>A (p.His87Gln)	missense_variant	Uncertain Significance	20.45 [30.46] mg/dL	1	NA	0	30	0	NA
1:55043925:G:A	LDL	PCSK9	FOURIER	468297	c.290G>A (p.Arg97His)	missense_variant	Conflicting	41.95 [19.37] mg/dL	2	0.000139298	4	29	0.137931	rs376385276,CD064612,COSV56166098
1:55043933:G:A	LDL	PCSK9	UKBB	925286	c.298G>A (p.Ala100Thr)	missense_variant	Uncertain Significance	27.09 [21.54] mg/dL	2	2.78543e-05	4	30	0.133333	rs564681731,COSV99042959
1:55046617:G:T	LDL	PCSK9	UKBB	918767	c.494G>T (p.Arg165Leu)	missense_variant	Uncertain Significance	50.53 [30.46] mg/dL	1	1.98951e-05	1	29	0.0344828	rs372165281,COSV56161201,COSV56163392
1:55052411:G:A	LDL	PCSK9	UKBB	496563	c.657G>A (p.Gln219=)	synonymous_variant	Uncertain Significance	22.12 [30.46] mg/dL	1	NA	NA	NA	NA	rs1431852989
1:55052650:G:A	LDL	PCSK9	UKBB	440718	c.658G>A (p.Ala220Thr)	missense_variant	Uncertain Significance	45.51 [21.54] mg/dL	2	1.20392e-05	8	30	0.266667	rs768795323,COSV56161181
1:55052771:C:T	LDL	PCSK9	UKBB	630153	c.779C>T (p.Thr260Met)	missense_variant	Uncertain Significance	18.64 [21.54] mg/dL	2	1.61132e-05	22	30	0.733333	rs777111934,COSV100135497
1:55056154:G:A	LDL	PCSK9	UKBB	920360	c.961G>A (p.Asp321Asn)	missense_variant	Uncertain Significance	24.2 [30.46] mg/dL	1	NA	14	29	0.482759	rs780509319,COSV56161937
1:55057433:G:C	LDL	PCSK9	UKBB	772622	c.1099G>C (p.Asp367His)	missense_variant	Conflicting	38.44 [12.44] mg/dL	6	0.000230776	15	30	0.5	rs141867978
1:55058131:G:A	LDL	PCSK9	UKBB	919224	c.1276G>A (p.Glu426Lys)	missense_variant	Uncertain Significance	23.06 [21.54] mg/dL	2	NA	1	30	0.0333333	rs1207777134
1:55058158:G:T	LDL	PCSK9	UKBB	921732	c.1303G>T (p.Val435Leu)	missense_variant	Uncertain Significance	19.22 [11.51] mg/dL	7	1.99287e-05	3	30	0.1	rs780948835
1:55058630:C:T	LDL	PCSK9	UKBB	201129	c.1486C>T (p.Arg496Trp)	missense_variant	Conflicting	33.19 [6.99] mg/dL	19	4.44043e-05	6	29	0.206897	rs374603772,CM066163,COSV56165035
1:55058647:G:A	LDL	PCSK9	UKBB	440724	c.1503G>A (p.Glu501=)	synonymous_variant	Uncertain Significance	22.78 [30.46] mg/dL	1	4.166e-06	NA	NA	NA	rs986151799
1:55059522:G:A	LDL	PCSK9	UKBB	919133	c.1540G>A (p.Ala514Thr)	missense_variant	Uncertain Significance	53.49 [30.46] mg/dL	1	5.74574e-06	11	30	0.366667	rs1447116791,CM084650,COSV56162774
1:55059529:G:T	LDL	PCSK9	UKBB	431557	c.1547G>T (p.Gly516Val)	missense_variant	Uncertain Significance	98.27 [23.69] mg/dL	2	NA	13	30	0.433333	rs891322948,CM162626
1:55059603:C:T	LDL	PCSK9	UKBB	924575	c.1621C>T (p.Pro541Ser)	missense_variant	Uncertain Significance	96.55 [30.46] mg/dL	1	6.3328e-06	1	29	0.0344828	rs369996097
1:55061426:T:A	LDL	PCSK9	UKBB	876538	c.1733T>A (p.Val578Glu)	missense_variant	Uncertain Significance	20.98 [21.56] mg/dL	2	3.2972e-05	3	30	0.1	rs765583923
1:55061428:C:A	LDL	PCSK9	UKBB	919632	c.1735C>A (p.Leu579Met)	missense_variant	Uncertain Significance	53.09 [30.47] mg/dL	1	4.12865e-06	0	30	0	rs751217094
1:55061449:A:G	LDL	PCSK9	UKBB	921268	c.1756A>G (p.Asn586Asp)	missense_variant	Uncertain Significance	23.41 [15.89] mg/dL	4	4.18445e-06	1	29	0.0344828	rs146035580
1:55061458:G:A	LDL	PCSK9	FOURIER	630168	c.1765G>A (p.Val589Met)	missense_variant	Uncertain Significance	29.93 [27.22] mg/dL	1	NA	2	29	0.0689655	rs372586224,COSV99600471
11:2445453:G:C	QTc	KCNQ1	UKBB	560702	c.355G>C (p.Gly119Arg)	missense_variant	Conflicting	46.52 [23.07] ms	1	NA	24	30	0.8	rs1325525794,CM168340
11:2527978:A:G	QTc	KCNQ1	TOPMed	418272	c.437A>G (p.Glu146Gly)	missense_variant	Conflicting	19.85 [15.8] ms	2	3.97731e-06	21	30	0.7	rs914460959,CM159867
11:2570634:G:A	QTc	KCNQ1	UKBB	67077	c.484G>A (p.Val162Met)	missense_variant	Uncertain Significance	21.34 [23.08] ms	1	1.60313e-05	23	29	0.793103	rs199472692,CM097092
11:2570664:G:A	QTc	KCNQ1	TOPMed	67078	c.133G>A (p.Val45Met)	missense_variant	Conflicting	24.15 [21.77] ms	1	5.20913e-05	14	30	0.466667	rs199472694,CM034233,COSV50116050
11:2570685:G:A	QTc	KCNQ1	TOPMed	53063	c.535G>A (p.Gly179Ser)	missense_variant	Conflicting	30.04 [22.27] ms	1	NA	23	29	0.793103	rs199473394,CM002321
11:2571391:C:T	QTc	KCNQ1	TOPMed	67096	c.290C>T (p.Thr97Met)	missense_variant	Conflicting	22.82 [4.75] ms	23	4.02308e-06	25	30	0.833333	rs199472706,CM097157
11:2572050:G:A	QTc	KCNQ1	UKBB	191477	c.340G>A (p.Val114Ile)	missense_variant	Uncertain Significance	13.61 [23.07] ms	1	1.2043e-05	18	30	0.6	rs199956744,CM138342,CM168359
11:2572942:C:T	QTc	KCNQ1	UKBB	67117	c.496C>T (p.Arg166Cys)	missense_variant	Conflicting	20 [11.53] ms	4	3.5964e-05	18	29	0.62069	rs199472737,CM043014,COSV50116237
11:2572943:G:A	QTc	KCNQ1	UKBB	67118	c.497G>A (p.Arg166His)	missense_variant	Conflicting	19.98 [23.08] ms	1	1.59824e-05	9	30	0.3	rs199473465,COSV50105016
11:2572963:G:A	QTc	KCNQ1	UKBB	3128	c.517G>A (p.Ala173Thr)	missense_variant	Conflicting	33.63 [16.43] ms	2	4.80165e-05	24	29	0.827586	rs120074187,CM983511
11:2572963:G:A	QTc	KCNQ1	TOPMed	3128	c.517G>A (p.Ala173Thr)	missense_variant	Conflicting	20.18 [15.53] ms	2	4.80165e-05	24	29	0.827586	rs120074187,CM983511
11:2572965:A:C	QTc	KCNQ1	UKBB	179293	c.900A>C (p.Ala300=)	synonymous_variant	Conflicting	16.44 [9.42] ms	6	0.000104	NA	NA	NA	rs727504769
11:2572965:A:C	QTc	KCNQ1	TOPMed	179293	c.900A>C (p.Ala300=)	synonymous_variant	Conflicting	22.26 [12.99] ms	3	0.000104	NA	NA	NA	rs727504769
11:2587603:G:A	QTc	KCNQ1	UKBB	928161	c.1162G>A (p.Asp388Asn)	missense_variant	Uncertain Significance	44.11 [23.06] ms	1	7.95792e-06	12	30	0.4	rs537637760,COSV99327782
11:2587618:A:G	QTc	KCNQ1	UKBB	919675	c.1177A>G (p.Lys393Glu)	missense_variant	Uncertain Significance	20.45 [23.06] ms	1	NA	18	30	0.6	NA
11:2587630:C:T	QTc	KCNQ1	TOPMed	52970	c.808C>T (p.Arg270Trp)	missense_variant	Conflicting	12.32 [7.41] ms	9	0.000198932	22	29	0.758621	rs199472776,CD001502,CM071815
11:2587679:A:G	QTc	KCNQ1	TOPMed	919123	c.1238A>G (p.Lys413Arg)	missense_variant	Uncertain Significance	12.68 [9.78] ms	5	7.95988e-06	12	30	0.4	rs1351149628
11:2587679:A:G	QTc	KCNQ1	UKBB	919123	c.1238A>G (p.Lys413Arg)	missense_variant	Uncertain Significance	16.52 [23.07] ms	1	7.95988e-06	12	30	0.4	rs1351149628
11:2587687:G:A	QTc	KCNQ1	UKBB	926680	c.1246G>A (p.Val416Met)	missense_variant	Uncertain Significance	12.63 [23.06] ms	1	1.19437e-05	10	30	0.333333	rs777546418
11:2588804:C:A	QTc	KCNQ1	UKBB	219923	c.962C>A (p.Pro321Gln)	missense_variant	Uncertain Significance	14.02 [16.32] ms	2	7.18919e-05	6	30	0.2	rs12720449,CD991768,CM002332,CM097220
11:2588815:C:T	QTc	KCNQ1	TOPMed	52980	c.973C>T (p.Arg325Trp)	missense_variant	Conflicting	21.21 [6.24] ms	13	8.0082e-05	14	29	0.482759	rs140452381,CM055335
11:2588815:C:T	QTc	KCNQ1	UKBB	52980	c.973C>T (p.Arg325Trp)	missense_variant	Conflicting	15.2 [23.07] ms	1	8.0082e-05	14	29	0.482759	rs140452381,CM055335
11:2588836:G:A	QTc	KCNQ1	TOPMed	628813	c.994G>A (p.Asp332Asn)	missense_variant	Conflicting	14.66 [12.72] ms	3	3.61324e-05	10	29	0.344828	rs747704276,COSV50136819,COSV99327886,COSV99327894
11:2588840:G:A	QTc	KCNQ1	TOPMed	919916	c.1379G>A (p.Gly460Asp)	missense_variant	Uncertain Significance	19.29 [21.7] ms	1	1.20488e-05	8	30	0.266667	rs770410327
11:2588849:G:C	QTc	KCNQ1	UKBB	526963	c.1007G>C (p.Ser336Thr)	missense_variant	Uncertain Significance	25.39 [23.09] ms	1	3.61765e-05	5	29	0.172414	rs184636161,COSV99329200
11:2662065:A:G	QTc	KCNQ1	UKBB	666841	c.1498A>G (p.Ile500Val)	missense_variant	Uncertain Significance	15.24 [23.07] ms	1	3.9775e-06	9	30	0.3	rs189794855
11:2768849:G:A	QTc	KCNQ1	TOPMed	519296	c.1139G>A (p.Arg380Gln)	missense_variant	Uncertain Significance	28.15 [15.79] ms	2	4.77376e-05	11	29	0.37931	rs369571296
11:2768861:G:A	QTc	KCNQ1	UKBB	526906	c.1151G>A (p.Arg384Gln)	missense_variant	Uncertain Significance	26.3 [23.06] ms	1	7.95596e-06	22	30	0.733333	rs753962384
11:2768881:C:T	QTc	KCNQ1	UKBB	3131	c.1552C>T (p.Arg518Ter)	stop_gained	Conflicting	45.45 [6.96] ms	11	0.000103416	6	12	0.5	rs17215500,CM057185,CM992171,COSV99326725
11:2768881:C:T	QTc	KCNQ1	TOPMed	3131	c.1552C>T (p.Arg518Ter)	stop_gained	Conflicting	66.53 [22.29] ms	1	0.000103416	6	12	0.5	rs17215500,CM057185,CM992171,COSV99326725
11:2768905:A:G	QTc	KCNQ1	TOPMed	52995	c.1195A>G (p.Lys399Glu)	missense_variant	Uncertain Significance	91.16 [21.78] ms	1	7.95583e-06	20	29	0.689655	rs199472792,CM055325
11:2777026:G:A	QTc	KCNQ1	TOPMed	200813	c.1726G>A (p.Val576Ile)	missense_variant	Conflicting	14.57 [15.45] ms	2	6.37476e-05	8	29	0.275862	rs750409379,CM133146
12:120989027:C:T	HbA1c	HNF1A	UKBB	435429	c.521C>T (p.Ala174Val)	missense_variant	Uncertain Significance	0.34 [0.18] (%)	7	0.000199534	11	27	0.407407	rs201934320,CD076809,CM082858,COSV57463543
12:120994373:C:T	HbA1c	HNF1A	UKBB	402948	c.923C>T (p.Pro308Leu)	missense_variant	Uncertain Significance	0.31 [0.49] (%)	1	2.81413e-05	13	28	0.464286	rs754306821,CM082835
17:37710624:G:A	HbA1c	HNF1B	FOURIER	594889	c.1085C>T (p.Ser362Phe)	missense_variant	Uncertain Significance	2.71 [0.89] (%)	1	NA	21	25	0.84	rs1024639436,CM173545
17:37731615:G:A	HbA1c	HNF1B	FOURIER	286565	c.1025C>T (p.Ser342Phe)	missense_variant	Conflicting	0.48 [0.63] (%)	2	3.22027e-05	10	25	0.4	rs780035561
17:37731712:G:A	HbA1c	HNF1B	UKBB	890837	c.928C>T (p.Arg310Trp)	missense_variant	Uncertain Significance	0.34 [0.49] (%)	1	NA	20	25	0.8	rs988279557
17:37733616:G:A	HbA1c	HNF1B	FOURIER	36853	c.750C>T (p.Tyr250=)	synonymous_variant	Conflicting	0.64 [0.89] (%)	1	9.153e-05	NA	NA	NA	rs144249535
19:11100236:C:G	LDL	LDLR	FOURIER	226304	c.81C>G (p.Cys27Trp)	missense_variant	Conflicting	16.99 [8.27] mg/dL	9	1.59524e-05	23	30	0.766667	rs2228671,CM045064,CM920403
19:11100236:C:G	LDL	LDLR	UKBB	226304	c.81C>G (p.Cys27Trp)	missense_variant	Conflicting	53.69 [21.54] mg/dL	2	1.59524e-05	23	30	0.766667	rs2228671,CM045064,CM920403
19:11100237:G:A	LDL	LDLR	UKBB	430745	c.82G>A (p.Glu28Lys)	missense_variant	Conflicting	37.68 [30.46] mg/dL	1	0.000314937	8	30	0.266667	rs551747280,CM127521
19:11100246:G:A	LDL	LDLR	UKBB	251013	c.91G>A (p.Glu31Lys)	missense_variant	Conflicting	20.25 [10.15] mg/dL	9	2.39011e-05	20	30	0.666667	rs776421777,CD177663,CM127580,CM960928,COSV52941901
19:11100294:G:A	LDL	LDLR	UKBB	251034	c.139G>A (p.Asp47Asn)	missense_variant	Conflicting	21.2 [12.37] mg/dL	6	1.59219e-05	23	30	0.766667	rs778284147,CD880088,CM010896,CM1313165
19:11100303:G:A	LDL	LDLR	FOURIER	251037	c.148G>A (p.Ala50Thr)	missense_variant	Conflicting	17.46 [12.25] mg/dL	5	6.76805e-05	5	30	0.166667	rs137853960,CD013643,CM990788,CM994424,COSV52945806
19:11100308:G:C	LDL	LDLR	UKBB	923931	c.153G>C (p.Glu51Asp)	missense_variant	Uncertain Significance	22.73 [15.23] mg/dL	4	3.9807e-06	7	30	0.233333	rs772188884
19:11102684:G:A	LDL	LDLR	UKBB	375778	c.211G>A (p.Gly71Arg)	missense_variant	Conflicting	19.08 [17.59] mg/dL	3	2.38588e-05	8	30	0.266667	rs766903209
19:11102699:G:T	LDL	LDLR	UKBB	251081	c.226G>T (p.Gly76Trp)	missense_variant	Conflicting	37.84 [17.59] mg/dL	3	NA	25	30	0.833333	rs574337291,CM074326,COSV52944825
19:11102714:C:T	LDL	LDLR	UKBB	183083	c.241C>T (p.Arg81Cys)	missense_variant	Conflicting	63.66 [17.84] mg/dL	3	7.95254e-06	23	30	0.766667	rs730882078,CM021629,CM983991,COSV104383899
19:11102741:G:A	LDL	LDLR	UKBB	251105	c.268G>A (p.Asp90Asn)	missense_variant	Conflicting	21.5 [12.43] mg/dL	6	5.56691e-05	23	30	0.766667	rs749038326,CM930473,CM970870,COSV99370378
19:11102786:C:T	LDL	LDLR	UKBB	251132	c.313C>T (p.Pro105Ser)	missense_variant	Conflicting	17.07 [21.54] mg/dL	2	7.95418e-05	5	29	0.172414	rs13306510,CD921042,CM970873
19:11102787:G:A	LDL	LDLR	UKBB	3736	c.313+1G>A	splice_donor_variant	Conflicting	74.78 [13.62] mg/dL	5	2.78414e-05	6	8	0.75	rs112029328,CS941506,CS961609,CS971791,COSV52944686
19:11102787:G:A	LDL	LDLR	FOURIER	3736	c.313+1G>A	splice_donor_variant	Conflicting	115.08 [19.28] mg/dL	2	2.78414e-05	6	8	0.75	rs112029328,CS941506,CS961609,CS971791,COSV52944686
19:11102788:T:C	LDL	LDLR	FOURIER	189296	c.313+2T>C	splice_donor_variant	Conflicting	22.38 [19.2] mg/dL	2	NA	5	8	0.625	rs793888517,CS022875,CS952183
19:11105243:G:A	LDL	LDLR	UKBB	237872	c.337G>A (p.Glu113Lys)	missense_variant	Conflicting	30.63 [8.44] mg/dL	13	2.79365e-05	18	30	0.6	rs769383881,CM002043,CM920411
19:11105243:G:A	LDL	LDLR	FOURIER	237872	c.337G>A (p.Glu113Lys)	missense_variant	Conflicting	17.56 [19.11] mg/dL	2	2.79365e-05	18	30	0.6	rs769383881,CM002043,CM920411
19:11105249:C:T	LDL	LDLR	UKBB	251162	c.343C>T (p.Arg115Cys)	missense_variant	Conflicting	19.7 [21.54] mg/dL	2	2.792e-05	22	29	0.758621	rs774723292,CM055402,COSV52943323
19:11105357:G:C	LDL	LDLR	FOURIER	251234	c.451G>C (p.Ala151Pro)	missense_variant	Uncertain Significance	33.34 [27.3] mg/dL	1	1.19452e-05	14	30	0.466667	rs763233960,CD042208,CM014574,CM055373,COSV52942707,COSV52943244
19:11105470:C:T	LDL	LDLR	FOURIER	226327	c.564C>T (p.Tyr188=)	synonymous_variant	Conflicting	27.02 [27.46] mg/dL	1	8.754e-05	NA	NA	NA	rs121908034,CM920416,COSV99370340
19:11105538:A:T	LDL	LDLR	FOURIER	251337	c.632A>T (p.His211Leu)	missense_variant	Conflicting	44.53 [27.39] mg/dL	1	NA	22	30	0.733333	rs879254603,CD941722,CM071837
19:11106588:G:A	LDL	LDLR	UKBB	200920	c.718G>A (p.Glu240Lys)	missense_variant	Conflicting	31.21 [6.49] mg/dL	22	2.78346e-05	23	30	0.766667	rs768563000,CM055368,CM920426,COSV52943107
19:11106601:C:G	LDL	LDLR	UKBB	440599	c.731C>G (p.Ser244Cys)	missense_variant	Uncertain Significance	68.28 [21.54] mg/dL	2	NA	16	29	0.551724	rs1208667598,CM973284
19:11106668:T:A	LDL	LDLR	FOURIER	161287	c.798T>A (p.Asp266Glu)	missense_variant	Conflicting	23.41 [7.07] mg/dL	15	3.18114e-05	24	29	0.827586	rs139043155,CM920430
19:11107432:C:A	LDL	LDLR	UKBB	251488	c.858C>A (p.Ser286Arg)	missense_variant	Conflicting	92.05 [21.51] mg/dL	2	2.78408e-05	19	30	0.633333	rs140241383,CM920432
19:11107432:C:A	LDL	LDLR	FOURIER	251488	c.858C>A (p.Ser286Arg)	missense_variant	Conflicting	83.53 [27.39] mg/dL	1	2.78408e-05	19	30	0.633333	rs140241383,CM920432
19:11107436:G:A	LDL	LDLR	UKBB	161268	c.862G>A (p.Glu288Lys)	missense_variant	Conflicting	36.14 [15.23] mg/dL	4	3.97728e-05	22	29	0.758621	rs368657165,CM990796,CM990797,COSV52941838
19:11107445:A:C	LDL	LDLR	UKBB	431515	c.871A>C (p.Thr291Pro)	missense_variant	Uncertain Significance	32.67 [30.46] mg/dL	1	3.97741e-06	4	30	0.133333	rs766754788
19:11107472:A:G	LDL	LDLR	UKBB	251510	c.898A>G (p.Arg300Gly)	missense_variant	Conflicting	69.27 [21.54] mg/dL	2	1.19338e-05	17	30	0.566667	rs767618089,CM094963,CM136058
19:11107506:A:G	LDL	LDLR	FOURIER	251532	c.932A>G (p.Lys311Arg)	missense_variant	Conflicting	44.82 [15.75] mg/dL	3	NA	15	30	0.5	rs761765254,CD972295,CM045054,CM920436
19:11107513:C:G	LDL	LDLR	FOURIER	251540	c.939C>G (p.Cys313Trp)	missense_variant	Conflicting	44.82 [15.75] mg/dL	3	3.98762e-06	24	30	0.8	rs13306512,CD051317,CM014365,CM920437
19:11110681:G:T	LDL	LDLR	UKBB	920048	c.970G>T (p.Gly324Cys)	missense_variant	Uncertain Significance	38.07 [30.47] mg/dL	1	NA	23	30	0.766667	CM983995,COSV52943111
19:11110690:C:T	LDL	LDLR	UKBB	251583	c.979C>T (p.His327Tyr)	missense_variant	Conflicting	50.43 [12.43] mg/dL	6	5.97729e-05	24	30	0.8	rs747507019,CM970884
19:11110697:G:A	LDL	LDLR	FOURIER	226344	c.986G>A (p.Cys329Tyr)	missense_variant	Conflicting	65.61 [26.89] mg/dL	1	1.59364e-05	27	30	0.9	rs761954844,CM1110143,CM981186,COSV52942105
19:11110735:G:A	LDL	LDLR	FOURIER	161274	c.1024G>A (p.Asp342Asn)	missense_variant	Conflicting	41.27 [27.34] mg/dL	1	0.000454115	6	29	0.206897	rs139361635,CM116937,CM970885
19:11110738:G:A	LDL	LDLR	UKBB	183106	c.1027G>A (p.Gly343Ser)	missense_variant	Conflicting	21.58 [10.15] mg/dL	9	2.78811e-05	25	30	0.833333	rs730882096,CM091786,CM920442
19:11110738:G:A	LDL	LDLR	FOURIER	183106	c.1027G>A (p.Gly343Ser)	missense_variant	Conflicting	17.4 [15.75] mg/dL	3	2.78811e-05	25	30	0.833333	rs730882096,CM091786,CM920442
19:11110760:G:C	LDL	LDLR	UKBB	226343	c.1049G>C (p.Arg350Pro)	missense_variant	Conflicting	41.9 [13.48] mg/dL	5	NA	17	30	0.566667	rs875989914,CM970887
19:11111518:C:G	LDL	LDLR	UKBB	403634	c.1065C>G (p.Ile355Met)	missense_variant	Uncertain Significance	35.11 [30.46] mg/dL	1	7.96083e-06	19	30	0.633333	rs960032925,CM176601
19:11111609:G:T	LDL	LDLR	UKBB	440627	c.1156G>T (p.Asp386Tyr)	missense_variant	Uncertain Significance	19.81 [12.39] mg/dL	6	3.98279e-06	22	30	0.733333	rs1402951356,CM1312192
19:11111611:C:G	LDL	LDLR	FOURIER	251693	c.1158C>G (p.Asp386Glu)	missense_variant	Conflicting	102.58 [27.66] mg/dL	1	NA	17	30	0.566667	rs879254810,CM116939
19:11111619:C:T	LDL	LDLR	UKBB	161283	c.1166C>T (p.Thr389Met)	missense_variant	Conflicting	18.29 [10.15] mg/dL	9	1.99295e-05	23	29	0.793103	rs149227308,CM067687
19:11113280:T:C	LDL	LDLR	UKBB	923326	c.1189T>C (p.Ser397Pro)	missense_variant	Uncertain Significance	21.02 [30.46] mg/dL	1	NA	11	30	0.366667	CM013566
19:11113292:CTCT:C	LDL	LDLR	UKBB	251731	c.1204_1206TTC[1] (p.Phe403del)	inframe_deletion	Conflicting	41.83 [30.46] mg/dL	1	NA	NA	NA	NA	rs879254830
19:11113308:G:A	LDL	LDLR	UKBB	228798	c.1217G>A (p.Arg406Gln)	missense_variant	Conflicting	34.93 [17.58] mg/dL	3	1.59336e-05	24	30	0.8	rs552422789,CM001723,CM055375
19:11113329:C:T	LDL	LDLR	UKBB	161276	c.1238C>T (p.Thr413Met)	missense_variant	Conflicting	33.45 [6.81] mg/dL	20	2.78689e-05	22	29	0.758621	rs368562025,CM020456,COSV52944403
19:11113329:C:T	LDL	LDLR	FOURIER	161276	c.1238C>T (p.Thr413Met)	missense_variant	Conflicting	24.3 [27.64] mg/dL	1	2.78689e-05	22	29	0.758621	rs368562025,CM020456,COSV52944403
19:11113398:T:C	LDL	LDLR	FOURIER	251778	c.1307T>C (p.Val436Ala)	missense_variant	Conflicting	20.14 [15.83] mg/dL	3	1.19395e-05	19	30	0.633333	rs779732323,CM970894
19:11113419:G:C	LDL	LDLR	UKBB	251790	c.1328G>C (p.Trp443Ser)	missense_variant	Conflicting	51.57 [30.46] mg/dL	1	NA	27	30	0.9	rs879254866,CM045061,CM051099
19:11113426:C:G	LDL	LDLR	UKBB	661768	c.1335C>G (p.Asp445Glu)	missense_variant	Uncertain Significance	27.67 [10.77] mg/dL	8	NA	23	30	0.766667	rs749780672,CM950764
19:11113560:G:A	LDL	LDLR	UKBB	251824	c.1384G>A (p.Val462Ile)	missense_variant	Conflicting	31.47 [15.23] mg/dL	4	5.57893e-05	5	30	0.166667	rs750363970,CM103827
19:11113590:G:A	LDL	LDLR	UKBB	633286	c.1414G>A (p.Asp472Asn)	missense_variant	Conflicting	42.78 [17.66] mg/dL	3	NA	10	30	0.333333	rs730882102,CM067691
19:11113590:G:T	LDL	LDLR	UKBB	183116	c.1414G>T (p.Asp472Tyr)	missense_variant	Conflicting	29.97 [10.77] mg/dL	8	5.57312e-05	18	30	0.6	rs730882102,CM067691
19:11113605:G:A	LDL	LDLR	UKBB	251838	c.1429G>A (p.Asp477Asn)	missense_variant	Uncertain Significance	23.75 [30.47] mg/dL	1	3.98222e-06	22	29	0.758621	rs780316072,CM055369,COSV52943098
19:11113605:G:A	LDL	LDLR	FOURIER	251838	c.1429G>A (p.Asp477Asn)	missense_variant	Uncertain Significance	26.92 [27.27] mg/dL	1	3.98222e-06	22	29	0.758621	rs780316072,CM055369,COSV52943098
19:11113608:G:A	LDL	LDLR	UKBB	161277	c.1432G>A (p.Gly478Arg)	missense_variant	Conflicting	20.3 [21.54] mg/dL	2	2.7876e-05	26	29	0.896552	rs144614838,CM015879,CM920457,COSV52941864
19:11113608:G:A	LDL	LDLR	FOURIER	161277	c.1432G>A (p.Gly478Arg)	missense_variant	Conflicting	472.8 [27.21] mg/dL	1	2.7876e-05	26	29	0.896552	rs144614838,CM015879,CM920457,COSV52941864
19:11113636:A:G	LDL	LDLR	FOURIER	251855	c.1460A>G (p.Asn487Ser)	missense_variant	Conflicting	18.86 [27.53] mg/dL	1	NA	23	30	0.766667	rs879254912,CD951772,CM108016
19:11113679:G:A	LDL	LDLR	UKBB	251876	c.1503G>A (p.Ala501=)	synonymous_variant	Conflicting	28.88 [17.35] mg/dL	3	3.181e-05	NA	NA	NA	rs368889457,CS100952
19:11116197:A:G	LDL	LDLR	FOURIER	251973	c.1690A>G (p.Asn564Asp)	missense_variant	Conflicting	54.47 [27.19] mg/dL	1	NA	24	30	0.8	rs397509365,CM055358,CM950768
19:11116873:C:T	LDL	LDLR	UKBB	183123	c.1720C>T (p.Arg574Cys)	missense_variant	Conflicting	26.12 [15.15] mg/dL	4	3.18114e-05	25	29	0.862069	rs185098634,CM012396,CM1616113
19:11116874:G:T	LDL	LDLR	UKBB	237867	c.1721G>T (p.Arg574Leu)	missense_variant	Conflicting	50.84 [30.46] mg/dL	1	1.59063e-05	25	30	0.833333	rs777188764,CM102591,CM127020
19:11116900:C:T	LDL	LDLR	UKBB	200921	c.1747C>T (p.His583Tyr)	missense_variant	Conflicting	21.12 [13.64] mg/dL	5	0.000107361	23	30	0.766667	rs730882109,CM132118,CM941046,COSV52942043
19:11116918:G:A	LDL	LDLR	UKBB	252022	c.1765G>A (p.Asp589Asn)	missense_variant	Uncertain Significance	27.02 [17.57] mg/dL	3	8.35023e-05	13	29	0.448276	rs201971888,CM055370,CM151096,COSV52942869
19:11116936:C:T	LDL	LDLR	UKBB	161290	c.1783C>T (p.Arg595Trp)	missense_variant	Conflicting	44.31 [10.77] mg/dL	8	3.97633e-06	25	29	0.862069	rs373371572,CM014579,COSV52943364
19:11116937:G:A	LDL	LDLR	UKBB	183126	c.1784G>A (p.Arg595Gln)	missense_variant	Conflicting	42.86 [21.54] mg/dL	2	3.97643e-05	25	29	0.862069	rs201102492,CD951774,CM055377,CM973289,COSV52941658
19:11116949:T:C	LDL	LDLR	UKBB	252035	c.1796T>C (p.Leu599Ser)	missense_variant	Conflicting	68.31 [15.23] mg/dL	4	NA	22	30	0.733333	rs879255025,CM127544,CM920465
19:11116969:G:A	LDL	LDLR	UKBB	252046	c.1816G>A (p.Ala606Thr)	missense_variant	Conflicting	58.57 [30.5] mg/dL	1	3.57887e-05	21	30	0.7	rs72658865,CM973638,CM984097
19:11120101:T:C	LDL	LDLR	UKBB	252083	c.1855T>C (p.Phe619Leu)	missense_variant	Conflicting	30.44 [30.46] mg/dL	1	3.97627e-06	21	30	0.7	rs747134711,CM983633
19:11120114:T:C	LDL	LDLR	UKBB	369855	c.1868T>C (p.Ile623Thr)	missense_variant	Uncertain Significance	19.63 [7.61] mg/dL	16	1.5905e-05	12	29	0.413793	rs141155833
19:11120158:G:A	LDL	LDLR	UKBB	630374	c.1912G>A (p.Asp638Asn)	missense_variant	Uncertain Significance	23.95 [21.54] mg/dL	2	1.59055e-05	12	30	0.4	rs757672647
19:11120212:C:A	LDL	LDLR	UKBB	252136	c.1966C>A (p.His656Asn)	missense_variant	Conflicting	19.47 [11.51] mg/dL	7	1.19313e-05	23	30	0.766667	rs762815611,CM042085
19:11120212:C:A	LDL	LDLR	FOURIER	252136	c.1966C>A (p.His656Asn)	missense_variant	Conflicting	25.75 [27.27] mg/dL	1	1.19313e-05	23	30	0.766667	rs762815611,CM042085
19:11120441:A:T	LDL	LDLR	UKBB	403664	c.2059A>T (p.Ile687Phe)	missense_variant	Uncertain Significance	45.67 [13.62] mg/dL	5	3.98007e-06	19	29	0.655172	rs1060499932
19:11120454:C:T	LDL	LDLR	UKBB	403644	c.2072C>T (p.Ser691Leu)	missense_variant	Uncertain Significance	34.61 [13.62] mg/dL	5	2.78667e-05	22	29	0.758621	rs369943481,CM132126,CM176607,COSV99370215
19:11120478:C:T	LDL	LDLR	UKBB	252219	c.2096C>T (p.Pro699Leu)	missense_variant	Conflicting	27.87 [17.59] mg/dL	3	1.99181e-05	25	29	0.862069	rs201573863,CD162063,CM950771
19:11120480:G:A	LDL	LDLR	UKBB	200923	c.2098G>A (p.Asp700Asn)	missense_variant	Uncertain Significance	40.18 [10.76] mg/dL	8	1.99184e-05	19	29	0.655172	rs375009082,CM094085
19:11123315:C:T	LDL	LDLR	UKBB	161262	c.2282C>T (p.Thr761Met)	missense_variant	Conflicting	20.22 [7.7] mg/dL	16	5.17429e-05	19	29	0.655172	rs138477254,CM055351
19:11128008:C:T	LDL	LDLR	UKBB	431548	c.2312C>T (p.Ala771Val)	missense_variant	Conflicting	24.87 [30.42] mg/dL	1	3.18155e-05	3	29	0.103448	rs113972139
19:11128019:G:A	LDL	LDLR	UKBB	630377	c.2323G>A (p.Val775Ile)	missense_variant	Uncertain Significance	36.26 [17.59] mg/dL	3	2.7839e-05	2	29	0.0689655	rs199766976,CM151108
19:11128085:G:A	LDL	LDLR	UKBB	226393	c.2389G>A (p.Val797Met)	missense_variant	Conflicting	83.76 [30.46] mg/dL	1	7.95672e-06	14	30	0.466667	rs750518671,CM000418,CM950772
19:11128085:G:T	LDL	LDLR	FOURIER	252298	c.2389G>T (p.Val797Leu)	missense_variant	Conflicting	89.14 [19.34] mg/dL	2	NA	10	30	0.333333	rs750518671,CM000418,CM950772
19:11129534:T:TG	LDL	LDLR	UKBB	252330	c.2416dup (p.Val806fs)	frameshift_variant	Conflicting	28.31 [30.46] mg/dL	1	2.387e-05	NA	NA	NA	rs773618064,COSV52941821
19:11129534:T:TG	LDL	LDLR	FOURIER	252330	c.2416dup (p.Val806fs)	frameshift_variant	Conflicting	133.9 [27.61] mg/dL	1	2.387e-05	NA	NA	NA	rs773618064,COSV52941821
19:11129635:A:G	LDL	LDLR	UKBB	801199	c.2512A>G (p.Ile838Val)	missense_variant	Uncertain Significance	17.07 [30.46] mg/dL	1	NA	18	30	0.6	rs1600765567
19:11129670:G:A	LDL	LDLR	UKBB	848272	c.2547G>A (p.Ser849=)	synonymous_variant	Uncertain Significance	26.56 [21.54] mg/dL	2	3.979e-06	NA	NA	NA	rs1249903899,COSV52942534
2:21004403:C:T	LDL	APOB	UKBB	927675	c.11953G>A (p.Asp3985Asn)	missense_variant	Uncertain Significance	26.27 [11.51] mg/dL	7	5.96839e-05	8	25	0.32	rs772544842,COSV51938157
2:21004610:G:A	LDL	APOB	UKBB	440514	c.11854C>T (p.Arg3952Cys)	missense_variant	Uncertain Significance	24.62 [10.15] mg/dL	9	1.59136e-05	5	25	0.2	rs535121944,CM088508,COSV51937513
2:21005124:G:A	LDL	APOB	UKBB	918453	c.11744C>T (p.Ser3915Phe)	missense_variant	Uncertain Significance	19.2 [21.55] mg/dL	2	1.98938e-05	7	24	0.291667	rs201990496,CM1510579,COSV51936208
2:21005293:C:T	LDL	APOB	FOURIER	924323	c.11575G>A (p.Glu3859Lys)	missense_variant	Uncertain Significance	19.91 [27.39] mg/dL	1	3.97918e-06	11	25	0.44	rs1378283331
2:21005583:T:G	LDL	APOB	UKBB	642381	c.11285A>C (p.Lys3762Thr)	missense_variant	Uncertain Significance	44.52 [30.46] mg/dL	1	2.39118e-05	1	25	0.04	rs753541880
2:21005858:C:G	LDL	APOB	UKBB	922429	c.11010G>C (p.Arg3670Ser)	missense_variant	Uncertain Significance	72.93 [30.46] mg/dL	1	3.18504e-05	0	25	0	rs148127628
2:21005943:C:T	LDL	APOB	UKBB	920624	c.10925G>A (p.Gly3642Glu)	missense_variant	Uncertain Significance	17.74 [15.23] mg/dL	4	NA	1	25	0.04	COSV51946863
2:21005994:T:C	LDL	APOB	FOURIER	928636	c.10874A>G (p.Asn3625Ser)	missense_variant	Uncertain Significance	36.6 [27.24] mg/dL	1	NA	1	25	0.04	NA
2:21006129:T:C	LDL	APOB	UKBB	440518	c.10739A>G (p.Asn3580Ser)	missense_variant	Conflicting	23.72 [13.54] mg/dL	5	1.59387e-05	1	25	0.04	rs762028704
2:21006288:C:T	LDL	APOB	UKBB	17890	c.10580G>A (p.Arg3527Gln)	missense_variant	Conflicting	51.92 [2.67] mg/dL	131	0.000275159	15	24	0.625	rs5742904,CM055087,CM890006,COSV99268596
2:21006289:G:A	LDL	APOB	UKBB	40223	c.10579C>T (p.Arg3527Trp)	missense_variant	Conflicting	20.84 [12.41] mg/dL	6	0.000171507	18	24	0.75	rs144467873,CM950075,COSV51924033
2:21006289:G:A	LDL	APOB	FOURIER	40223	c.10579C>T (p.Arg3527Trp)	missense_variant	Conflicting	42.51 [15.68] mg/dL	3	0.000171507	18	24	0.75	rs144467873,CM950075,COSV51924033
2:21006297:T:G	LDL	APOB	UKBB	477790	c.10571A>C (p.Lys3524Thr)	missense_variant	Uncertain Significance	39.29 [11.77] mg/dL	7	3.98813e-06	13	25	0.52	rs750035232,CM127085
2:21006357:A:G	LDL	APOB	UKBB	922431	c.10511T>C (p.Val3504Ala)	missense_variant	Uncertain Significance	25.95 [30.46] mg/dL	1	NA	6	25	0.24	NA
2:21006382:T:C	LDL	APOB	UKBB	925136	c.10486A>G (p.Thr3496Ala)	missense_variant	Uncertain Significance	28.11 [17.46] mg/dL	3	1.9945e-05	8	25	0.32	rs754800464,COSV51937870
2:21006382:T:C	LDL	APOB	FOURIER	925136	c.10486A>G (p.Thr3496Ala)	missense_variant	Uncertain Significance	93.65 [27.22] mg/dL	1	1.9945e-05	8	25	0.32	rs754800464,COSV51937870
2:21006385:A:T	LDL	APOB	UKBB	925283	c.10483T>A (p.Ser3495Thr)	missense_variant	Uncertain Significance	40.21 [30.46] mg/dL	1	1.99438e-05	5	25	0.2	rs535977033
2:21006498:G:C	LDL	APOB	UKBB	521358	c.10370C>G (p.Ser3457Cys)	missense_variant	Uncertain Significance	19.46 [30.46] mg/dL	1	2.39257e-05	8	25	0.32	rs778985735,CM159893
2:21006831:C:A	LDL	APOB	UKBB	189299	c.10037G>T (p.Ser3346Ile)	missense_variant	Conflicting	43.11 [21.52] mg/dL	2	1.59377e-05	5	24	0.208333	rs373190270,CM160467
2:21006843:G:A	LDL	APOB	UKBB	74414	c.10025C>T (p.Ser3342Phe)	missense_variant	Uncertain Significance	17.24 [15.23] mg/dL	4	8.76662e-05	14	24	0.583333	rs267599180,COSV51923463
2:21007053:T:C	LDL	APOB	UKBB	629221	c.9815A>G (p.Tyr3272Cys)	missense_variant	Uncertain Significance	23.47 [29.5] mg/dL	1	1.59255e-05	8	25	0.32	rs1220960430
2:21007153:G:A	LDL	APOB	UKBB	927815	c.9715C>T (p.His3239Tyr)	missense_variant	Uncertain Significance	34.76 [21.56] mg/dL	2	3.98429e-06	0	25	0	rs755547544
2:21007155:G:A	LDL	APOB	UKBB	927816	c.9713C>T (p.Ser3238Phe)	missense_variant	Uncertain Significance	35.04 [30.46] mg/dL	1	1.19536e-05	10	24	0.416667	rs777546847
2:21007174:T:C	LDL	APOB	UKBB	548073	c.9694A>G (p.Lys3232Glu)	missense_variant	Conflicting	22.44 [11.51] mg/dL	7	0.000123748	2	25	0.08	rs544521341
2:21007366:A:T	LDL	APOB	UKBB	925614	c.9502T>A (p.Ser3168Thr)	missense_variant	Uncertain Significance	34.76 [21.56] mg/dL	2	3.98061e-06	4	25	0.16	rs761382742
2:21007401:G:T	LDL	APOB	UKBB	918612	c.9467C>A (p.Thr3156Lys)	missense_variant	Uncertain Significance	27.37 [17.58] mg/dL	3	3.98321e-06	8	25	0.32	rs747569141
2:21007411:A:G	LDL	APOB	UKBB	927742	c.9457T>C (p.Trp3153Arg)	missense_variant	Uncertain Significance	18.16 [21.54] mg/dL	2	7.96832e-06	13	25	0.52	rs761484953
2:21007461:C:T	LDL	APOB	UKBB	619615	c.9407G>A (p.Arg3136His)	missense_variant	Uncertain Significance	30.89 [10.71] mg/dL	8	5.18019e-05	0	24	0	rs199590149,COSV51926551
2:21007629:G:T	LDL	APOB	UKBB	630627	c.9239C>A (p.Pro3080His)	missense_variant	Uncertain Significance	23.33 [21.54] mg/dL	2	7.96743e-06	8	25	0.32	rs1429705510
2:21007647:T:C	LDL	APOB	FOURIER	237753	c.9221A>G (p.Tyr3074Cys)	missense_variant	Uncertain Significance	23.16 [27.25] mg/dL	1	1.99171e-05	9	24	0.375	rs372902533
2:21007693:G:A	LDL	APOB	UKBB	69508	c.9175C>T (p.Arg3059Cys)	missense_variant	Conflicting	72.22 [30.42] mg/dL	1	7.97041e-06	3	25	0.12	rs146377316,CM127717,COSV51947017
2:21007719:G:A	LDL	APOB	UKBB	628713	c.9149C>T (p.Thr3050Ile)	missense_variant	Uncertain Significance	74.21 [30.46] mg/dL	1	NA	3	25	0.12	rs766404863
2:21007773:G:T	LDL	APOB	UKBB	548069	c.9095C>A (p.Thr3032Asn)	missense_variant	Uncertain Significance	28.53 [30.46] mg/dL	1	1.99351e-05	8	25	0.32	rs754332101
2:21007788:C:T	LDL	APOB	UKBB	544072	c.9080G>A (p.Gly3027Glu)	missense_variant	Uncertain Significance	52.4 [23.91] mg/dL	2	3.98384e-06	13	25	0.52	rs757895045,COSV51944749
2:21008090:T:G	LDL	APOB	FOURIER	922678	c.8778A>C (p.Lys2926Asn)	missense_variant	Uncertain Significance	28.37 [27.2] mg/dL	1	NA	4	25	0.16	rs925427080
2:21008148:C:T	LDL	APOB	FOURIER	490402	c.8720G>A (p.Arg2907His)	missense_variant	Conflicting	24.26 [13.76] mg/dL	4	5.57236e-05	0	25	0	rs751437976
2:21008166:G:C	LDL	APOB	UKBB	939639	c.8702C>G (p.Ser2901Cys)	missense_variant	Uncertain Significance	57.44 [30.4] mg/dL	1	NA	11	25	0.44	NA
2:21008175:A:G	LDL	APOB	FOURIER	548066	c.8693T>C (p.Leu2898Pro)	missense_variant	Uncertain Significance	49.26 [27.41] mg/dL	1	2.38686e-05	7	24	0.291667	rs376974746
2:21008401:C:A	LDL	APOB	UKBB	628216	c.8467G>T (p.Ala2823Ser)	missense_variant	Uncertain Significance	23.01 [13.59] mg/dL	5	3.98134e-06	2	25	0.08	rs1378244531
2:21008474:C:A	LDL	APOB	UKBB	944560	c.8394G>T (p.Glu2798Asp)	missense_variant	Uncertain Significance	37.06 [21.54] mg/dL	2	3.98168e-06	3	24	0.125	rs760517113
2:21008625:T:C	LDL	APOB	UKBB	641188	c.8243A>G (p.His2748Arg)	missense_variant	Uncertain Significance	20.64 [21.54] mg/dL	2	NA	5	25	0.2	rs1049705142,COSV51939851
2:21008642:C:A	LDL	APOB	FOURIER	839603	c.8226G>T (p.Gln2742His)	missense_variant	Uncertain Significance	33.46 [27.3] mg/dL	1	7.97461e-06	8	25	0.32	rs376773500
2:21008734:G:A	LDL	APOB	FOURIER	630608	c.8134C>T (p.Arg2712Cys)	missense_variant	Uncertain Significance	21.75 [12.26] mg/dL	5	0.000127376	2	24	0.0833333	rs372245645,COSV99267666
2:21008739:T:A	LDL	APOB	UKBB	843095	c.8129A>T (p.Asp2710Val)	missense_variant	Uncertain Significance	18.38 [11.58] mg/dL	7	7.96147e-06	10	25	0.4	rs771882254
2:21008806:C:T	LDL	APOB	UKBB	927688	c.8062G>A (p.Val2688Ile)	missense_variant	Uncertain Significance	18.36 [12.43] mg/dL	6	1.99159e-05	0	24	0	rs756791670,COSV51944783
2:21008821:C:G	LDL	APOB	FOURIER	922587	c.8047G>C (p.Glu2683Gln)	missense_variant	Uncertain Significance	51.37 [27.38] mg/dL	1	3.98343e-06	8	24	0.333333	rs373846203
2:21009091:T:C	LDL	APOB	UKBB	630276	c.7777A>G (p.Ile2593Val)	missense_variant	Uncertain Significance	51.96 [30.47] mg/dL	1	7.97626e-06	0	25	0	rs758579572
2:21009170:C:G	LDL	APOB	UKBB	402380	c.7698G>C (p.Glu2566Asp)	missense_variant	Conflicting	21.95 [9.65] mg/dL	10	0.00011151	6	24	0.25	rs149306841,CM105024,COSV51934197
2:21009279:T:G	LDL	APOB	UKBB	919799	c.7589A>C (p.Gln2530Pro)	missense_variant	Uncertain Significance	56.41 [21.55] mg/dL	2	3.98245e-06	4	24	0.166667	rs1489058435
2:21009298:A:G	LDL	APOB	FOURIER	630652	c.7570T>C (p.Tyr2524His)	missense_variant	Uncertain Significance	20.6 [27.45] mg/dL	1	3.98159e-06	7	25	0.28	rs933777198
2:21009469:T:G	LDL	APOB	UKBB	808684	c.7399A>C (p.Lys2467Gln)	missense_variant	Uncertain Significance	50.99 [30.46] mg/dL	1	3.98029e-06	5	25	0.2	rs1440285761
2:21009627:T:A	LDL	APOB	UKBB	925408	c.7241A>T (p.Glu2414Val)	missense_variant	Uncertain Significance	17.04 [30.47] mg/dL	1	1.59659e-05	8	24	0.333333	rs200759464
2:21009659:C:A	LDL	APOB	UKBB	404403	c.7209G>T (p.Lys2403Asn)	missense_variant	Uncertain Significance	23.35 [17.58] mg/dL	3	4.00606e-06	0	25	0	rs777497625,COSV51925995
2:21009993:A:G	LDL	APOB	FOURIER	630284	c.6875T>C (p.Ile2292Thr)	missense_variant	Conflicting	28.54 [19.36] mg/dL	2	3.9821e-05	3	24	0.125	rs145977507
2:21009997:C:T	LDL	APOB	FOURIER	947896	c.6871G>A (p.Ala2291Thr)	missense_variant	Uncertain Significance	33.81 [27.44] mg/dL	1	NA	1	25	0.04	NA
2:21010296:A:G	LDL	APOB	UKBB	630288	c.6572T>C (p.Leu2191Ser)	missense_variant	Uncertain Significance	25.36 [13.62] mg/dL	5	4.90769e-06	2	25	0.08	rs766444813
2:21010401:A:G	LDL	APOB	UKBB	925952	c.6467T>C (p.Ile2156Thr)	missense_variant	Uncertain Significance	64.67 [17.58] mg/dL	3	NA	7	24	0.291667	rs1232529396
2:21010614:C:T	LDL	APOB	UKBB	918980	c.6254G>A (p.Arg2085Gln)	missense_variant	Uncertain Significance	18.86 [30.46] mg/dL	1	7.96375e-06	1	24	0.0416667	rs376782361,COSV51925035
2:21010616:A:T	LDL	APOB	FOURIER	920104	c.6252T>A (p.Asn2084Lys)	missense_variant	Uncertain Significance	39.25 [27.54] mg/dL	1	NA	1	25	0.04	NA
2:21010707:A:C	LDL	APOB	UKBB	928149	c.6161T>G (p.Ile2054Ser)	missense_variant	Uncertain Significance	59.2 [30.41] mg/dL	1	3.98295e-06	8	24	0.333333	rs538245770
2:21010850:G:A	LDL	APOB	UKBB	490397	c.6018C>T (p.Gly2006=)	synonymous_variant	Conflicting	35.56 [13.62] mg/dL	5	1.989e-05	NA	NA	NA	rs368422207,COSV51954173
2:21010850:G:A	LDL	APOB	FOURIER	490397	c.6018C>T (p.Gly2006=)	synonymous_variant	Conflicting	30.86 [27.16] mg/dL	1	1.989e-05	NA	NA	NA	rs368422207,COSV51954173
2:21011134:T:A	LDL	APOB	FOURIER	924105	c.5734A>T (p.Asn1912Tyr)	missense_variant	Uncertain Significance	26.47 [27.16] mg/dL	1	3.58038e-05	10	24	0.416667	rs186480094
2:21011260:T:C	LDL	APOB	UKBB	657034	c.5608A>G (p.Thr1870Ala)	missense_variant	Uncertain Significance	17.41 [17.59] mg/dL	3	1.59182e-05	1	24	0.0416667	rs375985550
2:21011274:C:G	LDL	APOB	UKBB	921452	c.5594G>C (p.Ser1865Thr)	missense_variant	Uncertain Significance	19.62 [30.46] mg/dL	1	3.97972e-06	3	25	0.12	rs1451325201
2:21011434:C:A	LDL	APOB	UKBB	918759	c.5434G>T (p.Gly1812Trp)	missense_variant	Uncertain Significance	27.55 [30.46] mg/dL	1	1.19366e-05	10	24	0.416667	rs140174653
2:21011481:G:C	LDL	APOB	FOURIER	627777	c.5387C>G (p.Thr1796Ser)	missense_variant	Uncertain Significance	17.98 [19.33] mg/dL	2	5.17359e-05	3	24	0.125	rs529168934
2:21011803:G:A	LDL	APOB	FOURIER	451247	c.5065C>T (p.Arg1689Cys)	missense_variant	Uncertain Significance	24.87 [27.55] mg/dL	1	2.3888e-05	11	25	0.44	rs780820172,COSV104575947
2:21011939:C:T	LDL	APOB	FOURIER	334139	c.4929G>A (p.Ala1643=)	synonymous_variant	Conflicting	23.33 [11.14] mg/dL	6	7.211e-05	NA	NA	NA	rs200623857,COSV51943968,COSV51949572
2:21012072:C:T	LDL	APOB	UKBB	544123	c.4796G>A (p.Arg1599His)	missense_variant	Conflicting	18.54 [10.77] mg/dL	8	0.000139802	9	25	0.36	rs746414462,COSV51927055
2:21012073:G:A	LDL	APOB	UKBB	922938	c.4795C>T (p.Arg1599Cys)	missense_variant	Uncertain Significance	35.32 [30.46] mg/dL	1	1.19818e-05	12	24	0.5	rs191145848
2:21012210:C:T	LDL	APOB	UKBB	918839	c.4658G>A (p.Gly1553Asp)	missense_variant	Uncertain Significance	17.15 [30.46] mg/dL	1	NA	9	25	0.36	NA
2:21012324:T:C	LDL	APOB	UKBB	657773	c.4544A>G (p.Asn1515Ser)	missense_variant	Uncertain Significance	18.46 [30.46] mg/dL	1	NA	0	24	0	rs1572785504
2:21012502:C:T	LDL	APOB	UKBB	925562	c.4366G>A (p.Asp1456Asn)	missense_variant	Uncertain Significance	21.32 [10.73] mg/dL	8	0.000151314	1	24	0.0416667	rs147759262,COSV99267340
2:21013213:C:T	LDL	APOB	FOURIER	334146	c.4163G>A (p.Arg1388His)	missense_variant	Conflicting	17.85 [10.39] mg/dL	7	0.00191342	1	23	0.0434783	rs13306187,CM135479,COSV51923692
2:21013234:T:C	LDL	APOB	UKBB	918917	c.4142A>G (p.Asp1381Gly)	missense_variant	Uncertain Significance	51.68 [30.47] mg/dL	1	NA	8	25	0.32	rs1328748832
2:21013237:G:A	LDL	APOB	UKBB	925565	c.4139C>T (p.Thr1380Ile)	missense_variant	Uncertain Significance	19.2 [30.46] mg/dL	1	3.97712e-06	4	25	0.16	rs752474043,COSV51954654
2:21013349:G:A	LDL	APOB	FOURIER	252483	c.4027C>T (p.Pro1343Ser)	missense_variant	Uncertain Significance	31.41 [27.18] mg/dL	1	2.38608e-05	12	24	0.5	rs374427541,COSV51928125
2:21013379:G:C	LDL	APOB	UKBB	630135	c.3997C>G (p.Arg1333Gly)	missense_variant	Uncertain Significance	18.47 [21.54] mg/dL	2	7.95463e-06	6	25	0.24	rs121918383,CM880006
2:21013441:A:G	LDL	APOB	UKBB	630316	c.3935T>C (p.Met1312Thr)	missense_variant	Uncertain Significance	18.81 [17.61] mg/dL	3	1.98881e-05	6	25	0.24	rs763989940
2:21013507:T:G	LDL	APOB	UKBB	925572	c.3869A>C (p.Asn1290Thr)	missense_variant	Uncertain Significance	21.21 [21.54] mg/dL	2	3.97769e-06	11	25	0.44	rs749608934
2:21014462:G:T	LDL	APOB	FOURIER	630318	c.3828C>A (p.Asn1276Lys)	missense_variant	Uncertain Significance	24.74 [27.47] mg/dL	1	5.171e-05	3	25	0.12	rs199966747
2:21014495:G:C	LDL	APOB	UKBB	334150	c.3795C>G (p.Asn1265Lys)	missense_variant	Uncertain Significance	24.45 [30.46] mg/dL	1	NA	0	25	0	rs886055590
2:21014573:C:A	LDL	APOB	FOURIER	653616	c.3717G>T (p.Gln1239His)	missense_variant	Uncertain Significance	73.9 [27.64] mg/dL	1	NA	4	25	0.16	rs756559649,COSV51953400
2:21016626:T:C	LDL	APOB	UKBB	920369	c.3145A>G (p.Met1049Val)	missense_variant	Uncertain Significance	16.99 [30.46] mg/dL	1	7.95469e-06	0	25	0	rs1470970950
2:21019732:C:T	LDL	APOB	UKBB	631015	c.2990G>A (p.Gly997Glu)	missense_variant	Uncertain Significance	59.26 [30.46] mg/dL	1	NA	10	25	0.4	rs1558568864,COSV99267174
2:21019754:C:T	LDL	APOB	FOURIER	431493	c.2968G>A (p.Ala990Thr)	missense_variant	Conflicting	132.38 [27.39] mg/dL	1	4.77673e-05	6	24	0.25	rs139434026,COSV51935838
2:21019859:G:A	LDL	APOB	UKBB	431492	c.2863C>T (p.Pro955Ser)	missense_variant	Conflicting	30.93 [15.26] mg/dL	4	0.000210804	4	24	0.166667	rs13306206,CM172126
2:21022907:G:A	LDL	APOB	UKBB	334165	c.2740C>T (p.His914Tyr)	missense_variant	Uncertain Significance	24.15 [30.47] mg/dL	1	3.57992e-05	5	25	0.2	rs775976285
2:21023005:A:G	LDL	APOB	UKBB	918931	c.2642T>C (p.Val881Ala)	missense_variant	Uncertain Significance	24.47 [15.23] mg/dL	4	7.95912e-06	9	25	0.36	rs781511068
2:21023593:A:T	LDL	APOB	FOURIER	920952	c.2536T>A (p.Leu846Met)	missense_variant	Uncertain Significance	30.82 [19.43] mg/dL	2	1.9887e-05	7	24	0.291667	rs189880634
2:21026793:C:T	LDL	APOB	FOURIER	922052	c.2239G>A (p.Glu747Lys)	missense_variant	Uncertain Significance	64.8 [27.48] mg/dL	1	3.98298e-06	8	25	0.32	rs756379920,COSV51942735
2:21026909:T:C	LDL	APOB	FOURIER	630346	c.2123A>G (p.Gln708Arg)	missense_variant	Uncertain Significance	50.71 [27.43] mg/dL	1	8.35455e-05	4	24	0.166667	rs371190827
2:21029968:G:A	LDL	APOB	FOURIER	946294	c.1400C>T (p.Ala467Val)	missense_variant	Uncertain Significance	146.4 [27.37] mg/dL	1	NA	10	25	0.4	NA
2:21029968:G:A	LDL	APOB	UKBB	946294	c.1400C>T (p.Ala467Val)	missense_variant	Uncertain Significance	19.1 [30.46] mg/dL	1	NA	10	25	0.4	NA
2:21032397:G:A	LDL	APOB	UKBB	923529	c.1309C>T (p.Arg437Cys)	missense_variant	Uncertain Significance	21.4 [21.54] mg/dL	2	7.96686e-06	9	25	0.36	rs776786681,COSV51931087
2:21034831:G:A	LDL	APOB	UKBB	548067	c.889C>T (p.Arg297Cys)	missense_variant	Uncertain Significance	35.61 [13.62] mg/dL	5	9.94075e-05	10	25	0.4	rs766376456
2:21035683:C:T	LDL	APOB	UKBB	630660	c.719G>A (p.Ser240Asn)	missense_variant	Uncertain Significance	64.06 [30.46] mg/dL	1	3.97864e-06	4	25	0.16	rs1275483212
2:21037104:C:T	LDL	APOB	UKBB	964687	c.689G>A (p.Gly230Asp)	missense_variant	Uncertain Significance	27.23 [21.54] mg/dL	2	7.95444e-06	16	25	0.64	rs755661819
2:21037138:G:A	LDL	APOB	UKBB	630520	c.655C>T (p.Arg219Cys)	missense_variant	Uncertain Significance	36.81 [13.62] mg/dL	5	3.18152e-05	6	24	0.25	rs145661815,COSV51924186
2:21037224:A:G	LDL	APOB	UKBB	627994	c.569T>C (p.Phe190Ser)	missense_variant	Uncertain Significance	18.18 [7.86] mg/dL	15	7.95475e-06	8	25	0.32	rs1004490491
2:21037987:T:A	LDL	APOB	FOURIER	921117	c.508A>T (p.Thr170Ser)	missense_variant	Uncertain Significance	51.43 [27.38] mg/dL	1	3.97624e-06	6	24	0.25	rs370493370
2:21038092:T:C	LDL	APOB	UKBB	265874	c.403A>G (p.Ile135Val)	missense_variant	Conflicting	17.56 [17.59] mg/dL	3	3.97649e-05	0	25	0	rs769296548
2:21038092:T:C	LDL	APOB	FOURIER	265874	c.403A>G (p.Ile135Val)	missense_variant	Conflicting	59.23 [27.38] mg/dL	1	3.97649e-05	0	25	0	rs769296548
2:21038095:C:A	LDL	APOB	FOURIER	334185	c.400G>T (p.Ala134Ser)	missense_variant	Conflicting	24.84 [27.5] mg/dL	1	0.000170993	2	24	0.0833333	rs368321279
2:21038095:C:T	LDL	APOB	UKBB	629970	c.400G>A (p.Ala134Thr)	missense_variant	Uncertain Significance	39.42 [15.23] mg/dL	4	NA	1	25	0.04	rs368321279
2:21041001:G:A	LDL	APOB	UKBB	925960	c.320C>T (p.Pro107Leu)	missense_variant	Uncertain Significance	31.25 [12.43] mg/dL	6	3.98e-06	3	25	0.12	rs1270615687
2:21041003:G:C	LDL	APOB	UKBB	477807	c.318C>G (p.Asn106Lys)	missense_variant	Uncertain Significance	39.45 [21.54] mg/dL	2	1.59233e-05	2	24	0.0833333	rs371662800
20:44414561:A:G	HbA1c	HNF4A	FOURIER	493321	c.481A>G (p.Ser161Gly)	missense_variant	Uncertain Significance	0.68 [0.51] (%)	3	1.59076e-05	11	30	0.366667	rs779555087
20:44424117:G:A	HbA1c	HNF4A	UKBB	424599	c.926G>A (p.Arg309His)	missense_variant	Uncertain Significance	0.54 [0.49] (%)	1	4.02198e-06	24	29	0.827586	rs369429452,CM088458,COSV100291180
20:44424123:G:A	HbA1c	HNF4A	UKBB	586023	c.998G>A (p.Arg333His)	missense_variant	Conflicting	0.42 [0.49] (%)	1	4.01929e-06	26	30	0.866667	rs1375557127,CM004556,COSV57386667
3:38550348:C:T	QTc	SCN5A	TOPMed	571486	c.6024G>A (p.Pro2008=)	synonymous_variant	Uncertain Significance	17.56 [22.05] ms	1	5.181e-06	NA	NA	NA	rs765024596,COSV61120071
3:38550368:C:T	QTc	SCN5A	UKBB	229236	c.6001G>A (p.Ala2001Thr)	missense_variant	Uncertain Significance	15.65 [23.07] ms	1	3.06934e-05	4	25	0.16	rs771018427,COSV100351198
3:38550369:G:A	QTc	SCN5A	TOPMed	179813	c.6000C>T (p.Leu2000=)	synonymous_variant	Conflicting	19.93 [12.89] ms	3	0.0005935	NA	NA	NA	rs538707712,COSV100348954
3:38550401:G:A	QTc	SCN5A	UKBB	345112	c.5971C>T (p.Arg1991Trp)	missense_variant	Uncertain Significance	26.06 [22.75] ms	1	1.37163e-05	12	25	0.48	rs371308670,COSV61116751
3:38550409:A:C	QTc	SCN5A	TOPMed	68020	c.5963T>G (p.Leu1988Arg)	missense_variant	Conflicting	15.51 [15.5] ms	2	0.000239891	8	25	0.32	rs145009013,CM143588,COSV61126108
3:38550409:A:C	QTc	SCN5A	UKBB	68020	c.5963T>G (p.Leu1988Arg)	missense_variant	Conflicting	15.19 [23.12] ms	1	0.000239891	8	25	0.32	rs145009013,CM143588,COSV61126108
3:38550411:G:T	QTc	SCN5A	TOPMed	30045	c.5958C>A (p.Asn1986Lys)	missense_variant	Uncertain Significance	35.49 [21.85] ms	1	8.82083e-06	10	25	0.4	rs199473335,CM084670
3:38550434:C:A	QTc	SCN5A	TOPMed	520462	c.5938G>T (p.Val1980Phe)	missense_variant	Conflicting	21.35 [21.89] ms	1	1.25725e-05	17	26	0.653846	rs772258197
3:38550459:AGTGGAGGAG:A	QTc	SCN5A	TOPMed	847251	c.5901_5909del (p.Ser1969_Ser1971del)	inframe_deletion	Uncertain Significance	30.63 [22.31] ms	1	4.109e-06	NA	NA	NA	rs745812849
3:38550512:C:T	QTc	SCN5A	UKBB	48312	c.5857G>A (p.Glu1953Lys)	missense_variant	Uncertain Significance	14.46 [23.08] ms	1	2.43651e-05	8	25	0.32	rs397517956,CM139920
3:38550522:G:A	QTc	SCN5A	UKBB	704320	c.5847C>T (p.Tyr1949=)	synonymous_variant	Conflicting	42.45 [22.64] ms	1	4.452e-05	NA	NA	NA	rs367778922
3:38550527:C:T	QTc	SCN5A	UKBB	201545	c.5845G>A (p.Ala1949Thr)	missense_variant	Uncertain Significance	28.2 [16.31] ms	2	2.83334e-05	15	26	0.576923	rs199473330,CM055527,CM1010020,COSV61130126
3:38550527:C:T	QTc	SCN5A	TOPMed	201545	c.5845G>A (p.Ala1949Thr)	missense_variant	Uncertain Significance	17.43 [21.85] ms	1	2.83334e-05	15	26	0.576923	rs199473330,CM055527,CM1010020,COSV61130126
3:38550541:C:T	QTc	SCN5A	UKBB	449098	c.5831G>A (p.Arg1944Gln)	missense_variant	Conflicting	15.85 [23.11] ms	1	1.61358e-05	4	26	0.153846	rs767089602,COSV61118707
3:38550569:C:T	QTc	SCN5A	TOPMed	68011	c.5803G>A (p.Gly1935Ser)	missense_variant	Uncertain Significance	65.85 [15.72] ms	2	2.81224e-05	7	26	0.269231	rs199473637,CM058053,COSV61119772
3:38550602:C:T	QTc	SCN5A	TOPMed	9381	c.5770G>A (p.Ala1924Thr)	missense_variant	Conflicting	14.31 [11.2] ms	4	6.01834e-05	13	25	0.52	rs137854603,CM994139
3:38550617:G:A	QTc	SCN5A	TOPMed	68010	c.5755C>T (p.Arg1919Cys)	missense_variant	Uncertain Significance	29.43 [22.26] ms	1	1.60471e-05	20	26	0.769231	rs199473328,COSV100351290
3:38550629:G:A	QTc	SCN5A	TOPMed	923217	c.5740C>T (p.His1914Tyr)	missense_variant	Uncertain Significance	24.88 [21.87] ms	1	2.00582e-05	14	26	0.538462	rs762462124
3:38550634:C:T	QTc	SCN5A	TOPMed	68009	c.5738G>A (p.Arg1913His)	missense_variant	Uncertain Significance	17.49 [21.88] ms	1	2.40699e-05	23	26	0.884615	rs199473327,CM057206,COSV61143523
3:38550683:G:A	QTc	SCN5A	TOPMed	68003	c.5686C>T (p.Arg1896Trp)	missense_variant	Uncertain Significance	20.45 [9.09] ms	6	7.62177e-05	18	25	0.72	rs45465995,CM097690,COSV61141877
3:38550721:G:A	QTc	SCN5A	UKBB	449118	c.5651C>T (p.Pro1884Leu)	missense_variant	Uncertain Significance	12.11 [23.08] ms	1	6.81964e-05	17	26	0.653846	rs755162776,COSV100346315
3:38550845:C:G	QTc	SCN5A	UKBB	628397	c.5527G>C (p.Val1843Leu)	missense_variant	Uncertain Significance	29.71 [23.06] ms	1	NA	22	26	0.846154	rs1559720356
3:38550917:C:T	QTc	SCN5A	TOPMed	9402	c.5455G>A (p.Asp1819Asn)	missense_variant	Conflicting	30.64 [12.68] ms	3	0.000272235	16	25	0.64	rs137854619,CM064254
3:38550966:G:C	QTc	SCN5A	TOPMed	628960	c.5406C>G (p.Asp1802Glu)	missense_variant	Uncertain Significance	82.33 [16.51] ms	2	NA	20	26	0.769231	rs1367727373
3:38551005:G:A	QTc	SCN5A	TOPMed	139066	c.5367C>T (p.Asp1789=)	synonymous_variant	Conflicting	11.98 [8.62] ms	7	0.0001316	NA	NA	NA	rs375752426,COSV61115138
3:38551036:G:A	QTc	SCN5A	UKBB	67985	c.5333C>T (p.Thr1778Met)	missense_variant	Conflicting	17.94 [13.33] ms	3	3.98105e-05	22	25	0.88	rs199473634,CM055519
3:38551043:C:T	QTc	SCN5A	UKBB	67984	c.5329G>A (p.Val1777Met)	missense_variant	Uncertain Significance	18.36 [9.42] ms	6	1.59205e-05	22	25	0.88	rs199473314,CM012465,CM1615299,COSV61114979,COSV61119788
3:38551280:C:T	QTc	SCN5A	UKBB	67953	c.5092G>A (p.Ala1698Thr)	missense_variant	Uncertain Significance	27.28 [23.07] ms	1	1.19289e-05	18	26	0.692308	rs199473295,CM100753
3:38551344:C:T	QTc	SCN5A	UKBB	379131	c.5028G>A (p.Met1676Ile)	missense_variant	Uncertain Significance	24.02 [23.1] ms	1	1.98813e-05	21	26	0.807692	rs764782158,COSV61135028
3:38551438:G:A	QTc	SCN5A	UKBB	67942	c.4934C>T (p.Thr1645Met)	missense_variant	Conflicting	18.53 [16.31] ms	2	2.38588e-05	23	26	0.884615	rs199473288,CM992664
3:38551455:C:T	QTc	SCN5A	UKBB	516646	c.4917G>A (p.Gly1639=)	synonymous_variant	Conflicting	28.29 [23.07] ms	1	1.193e-05	NA	NA	NA	rs1419998623
3:38551537:A:T	QTc	SCN5A	UKBB	519469	c.4835T>A (p.Ile1612Asn)	missense_variant	Uncertain Significance	47.74 [16.31] ms	2	NA	21	26	0.807692	rs1553693063
3:38551545:C:T	QTc	SCN5A	UKBB	345115	c.4827G>A (p.Ser1609=)	synonymous_variant	Conflicting	13.74 [23.07] ms	1	7.999e-06	NA	NA	NA	rs886058460,COSV61126455
3:38551546:G:A	QTc	SCN5A	UKBB	919932	c.4823C>T (p.Ser1608Leu)	missense_variant	Uncertain Significance	27.68 [23.07] ms	1	1.19999e-05	20	26	0.769231	rs199473622,CM064259,CM154976,COSV100350880,COSV61124905
3:38551548:G:A	QTc	SCN5A	UKBB	165135	c.4821C>T (p.Leu1607=)	synonymous_variant	Conflicting	21.14 [13.32] ms	3	0.002553	NA	NA	NA	rs45437099
3:38554344:C:T	QTc	SCN5A	UKBB	67921	c.4745G>A (p.Arg1582His)	missense_variant	Conflicting	16.07 [16.31] ms	2	2.00687e-05	22	26	0.846154	rs199473621,CM100742,COSV61134236
3:38554525:C:T	QTc	SCN5A	UKBB	921602	c.4564G>A (p.Asp1522Asn)	missense_variant	Uncertain Significance	35.41 [23.07] ms	1	4.019e-05	19	26	0.730769	rs777254969,COSV61137172
3:38555663:C:T	QTc	SCN5A	UKBB	643516	c.4535G>A (p.Arg1512Gln)	missense_variant	Uncertain Significance	21.29 [16.31] ms	2	2.38791e-05	22	25	0.88	rs368219299,COSV61121681
3:38555664:G:A	QTc	SCN5A	TOPMed	9380	c.4531C>T (p.Arg1511Trp)	missense_variant	Conflicting	20.97 [21.92] ms	1	5.57165e-05	21	25	0.84	rs137854602,CM994138,COSV61119646
3:38560221:C:T	QTc	SCN5A	UKBB	201589	c.4171G>A (p.Gly1391Arg)	missense_variant	Uncertain Significance	18.3 [23.07] ms	1	3.60251e-05	15	26	0.576923	rs780405533,COSV61123164
3:38560335:C:T	QTc	SCN5A	UKBB	67857	c.4057G>A (p.Val1353Met)	missense_variant	Conflicting	28.18 [23.08] ms	1	2.78343e-05	23	26	0.884615	rs199473233,CM100708,COSV61114948
3:38560335:C:T	QTc	SCN5A	TOPMed	67857	c.4057G>A (p.Val1353Met)	missense_variant	Conflicting	29.66 [21.89] ms	1	2.78343e-05	23	26	0.884615	rs199473233,CM100708,COSV61114948
3:38562471:G:T	QTc	SCN5A	UKBB	43892	c.3904C>A (p.Arg1302=)	synonymous_variant	Conflicting	16.3 [23.07] ms	1	2.824e-05	NA	NA	NA	rs200334972,COSV61138992
3:38566522:C:T	QTc	SCN5A	TOPMed	67820	c.3724G>A (p.Asp1242Asn)	missense_variant	Conflicting	29.58 [9.83] ms	5	0.000143296	20	25	0.8	rs199473599,CM100696
3:38566531:C:G	QTc	SCN5A	UKBB	67818	c.3718G>C (p.Glu1240Gln)	missense_variant	Uncertain Significance	52.61 [11.56] ms	4	3.98365e-05	19	25	0.76	rs199473211,CM024648,COSV61124264
3:38575443:G:A	QTc	SCN5A	UKBB	406413	c.3520C>T (p.Arg1174Trp)	missense_variant	Uncertain Significance	15.9 [23.07] ms	1	3.08433e-05	15	25	0.6	rs367906630,COSV61115615
3:38576713:C:G	QTc	SCN5A	UKBB	629577	c.3459G>C (p.Gln1153His)	missense_variant	Uncertain Significance	22.82 [16.35] ms	2	5.46696e-05	11	26	0.423077	rs776705132
3:38576733:T:C	QTc	SCN5A	UKBB	201584	c.3439A>G (p.Thr1147Ala)	missense_variant	Uncertain Significance	36.29 [23.07] ms	1	NA	9	26	0.346154	rs794728930
3:38576780:G:A	QTc	SCN5A	TOPMed	67795	c.3392C>T (p.Thr1131Ile)	missense_variant	Uncertain Significance	22.15 [12.8] ms	3	2.51463e-05	3	25	0.12	rs199473197,CM087611
3:38579378:G:A	QTc	SCN5A	UKBB	67793	c.3346C>T (p.Arg1116Trp)	missense_variant	Uncertain Significance	29.87 [23.07] ms	1	2.1099e-05	5	25	0.2	rs199473196,COSV61133848
3:38579406:G:A	QTc	SCN5A	UKBB	264627	c.3318C>T (p.Ala1106=)	synonymous_variant	Conflicting	12.24 [23.07] ms	1	2.043e-05	NA	NA	NA	rs377603706,COSV100350834
3:38579489:A:T	QTc	SCN5A	TOPMed	201491	c.3235T>A (p.Ser1079Thr)	missense_variant	Uncertain Significance	36.12 [22.36] ms	1	2.06555e-05	8	24	0.333333	rs376183542
3:38580934:C:A	QTc	SCN5A	UKBB	519440	c.3225G>T (p.Lys1075Asn)	missense_variant	Uncertain Significance	26.04 [13.31] ms	3	NA	10	26	0.384615	rs1553699582
3:38581026:C:T	QTc	SCN5A	TOPMed	463320	c.3133G>A (p.Val1045Met)	missense_variant	Uncertain Significance	16.9 [22.34] ms	1	2.4107e-05	7	26	0.269231	rs527480102,COSV61129141
3:38581063:C:A	QTc	SCN5A	TOPMed	933806	c.3096G>T (p.Glu1032Asp)	missense_variant	Uncertain Significance	56.64 [22.33] ms	1	4.02194e-06	2	25	0.08	rs376815707
3:38581065:C:T	QTc	SCN5A	UKBB	201490	c.3094G>A (p.Glu1032Lys)	missense_variant	Conflicting	30.19 [23.08] ms	1	4.42517e-05	2	25	0.08	rs369565476,CM168488
3:38581127:G:A	QTc	SCN5A	UKBB	403421	c.3032C>T (p.Pro1011Leu)	missense_variant	Uncertain Significance	15.02 [16.31] ms	2	3.27241e-05	5	25	0.2	rs369249772,CM143807,COSV61141001
3:38581236:G:A	QTc	SCN5A	UKBB	67767	c.2923C>T (p.Arg975Trp)	missense_variant	Uncertain Significance	42.41 [23.06] ms	1	3.31131e-05	14	25	0.56	rs41311135,CD100789,CM096513,COSV61135308
3:38581284:G:A	QTc	SCN5A	TOPMed	463315	c.2875C>T (p.Leu959Phe)	missense_variant	Uncertain Significance	45.52 [21.88] ms	1	NA	17	26	0.653846	rs1329499714
3:38581340:C:T	QTc	SCN5A	TOPMed	857178	c.2819G>A (p.Ser940Asn)	missense_variant	Uncertain Significance	47.27 [21.86] ms	1	4.05305e-06	14	25	0.56	rs879123756
3:38585881:G:A	QTc	SCN5A	UKBB	463312	c.2597C>T (p.Ser866Leu)	missense_variant	Uncertain Significance	12.86 [16.33] ms	2	1.19393e-05	11	26	0.423077	rs755194086,COSV61121822
3:38585936:T:A	QTc	SCN5A	TOPMed	67740	c.2542A>T (p.Ile848Phe)	missense_variant	Uncertain Significance	17.1 [15.46] ms	2	3.97731e-06	22	26	0.846154	rs199473166,CM097654
3:38587422:G:A	QTc	SCN5A	UKBB	452038	c.2414C>T (p.Ser805Leu)	missense_variant	Uncertain Significance	28.04 [16.31] ms	2	8.05166e-06	21	25	0.84	rs767947088,COSV100348161
3:38587446:C:T	QTc	SCN5A	UKBB	924936	c.2390G>A (p.Gly797Asp)	missense_variant	Uncertain Significance	23.95 [23.04] ms	1	NA	20	26	0.769231	CM168487
3:38597734:T:G	QTc	SCN5A	TOPMed	838248	c.2257A>C (p.Asn753His)	missense_variant	Uncertain Significance	26.35 [21.92] ms	1	NA	21	26	0.807692	NA
3:38597944:A:C	QTc	SCN5A	TOPMed	67708	c.2047T>G (p.Cys683Gly)	missense_variant	Uncertain Significance	23.27 [21.86] ms	1	NA	21	26	0.807692	rs199473144,CM100666
3:38598948:C:T	QTc	SCN5A	UKBB	201579	c.1993G>A (p.Ala665Thr)	missense_variant	Uncertain Significance	46.39 [23.07] ms	1	6.42565e-05	10	26	0.384615	rs756474485,CM139913
3:38598965:C:T	QTc	SCN5A	TOPMed	925346	c.1976G>A (p.Arg659Gln)	missense_variant	Uncertain Significance	35.86 [15.73] ms	2	1.20588e-05	17	25	0.68	rs374908012
3:38598998:G:A	QTc	SCN5A	TOPMed	48292	c.1943C>T (p.Pro648Leu)	missense_variant	Uncertain Significance	20.35 [7.84] ms	8	4.03301e-05	6	25	0.24	rs45609733,CM055524,COSV61121574
3:38599027:G:A	QTc	SCN5A	TOPMed	426231	c.1914C>T (p.Gly638=)	synonymous_variant	Conflicting	32.85 [12.73] ms	3	3.244e-05	NA	NA	NA	rs764488677,COSV61128636
3:38603722:G:A	QTc	SCN5A	TOPMed	201577	c.1880C>T (p.Pro627Leu)	missense_variant	Uncertain Significance	61.36 [22.3] ms	1	1.70085e-05	14	26	0.538462	rs778522112,CM121677,COSV100350067
3:38603743:C:T	QTc	SCN5A	UKBB	928169	c.1859G>A (p.Arg620His)	missense_variant	Uncertain Significance	15.44 [23.07] ms	1	3.13575e-05	3	26	0.115385	rs746504626
3:38603826:G:C	QTc	SCN5A	TOPMed	923068	c.1776C>G (p.Asn592Lys)	missense_variant	Uncertain Significance	29.54 [21.89] ms	1	3.22734e-05	13	26	0.5	rs199473130,CM141974
3:38603852:C:G	QTc	SCN5A	TOPMed	858455	c.1750G>C (p.Gly584Arg)	missense_variant	Uncertain Significance	33.78 [15.78] ms	2	2.81688e-05	5	25	0.2	rs763240431
3:38603868:G:A	QTc	SCN5A	TOPMed	227926	c.1734C>T (p.Pro578=)	synonymous_variant	Conflicting	12.01 [9.95] ms	5	3.217e-05	NA	NA	NA	rs200868190,COSV61120785
3:38603890:C:A	QTc	SCN5A	TOPMed	67681	c.1712G>T (p.Ser571Ile)	missense_variant	Uncertain Significance	21.38 [12.65] ms	3	3.21272e-05	16	26	0.615385	rs199473126,CM097642
3:38603899:C:T	QTc	SCN5A	TOPMed	67679	c.1703G>A (p.Arg568His)	missense_variant	Uncertain Significance	32.03 [12.95] ms	3	2.00789e-05	14	25	0.56	rs199473125,CM167612
3:38603939:C:T	QTc	SCN5A	UKBB	67676	c.1663G>A (p.Glu555Lys)	missense_variant	Uncertain Significance	38.26 [23.08] ms	1	3.21239e-05	13	25	0.52	rs199473123,CM034447,COSV61115701
3:38603940:G:A	QTc	SCN5A	TOPMed	463303	c.1662C>T (p.Ser554=)	synonymous_variant	Conflicting	14.27 [22.3] ms	1	1.606e-05	NA	NA	NA	rs536201762
3:38604005:G:T	QTc	SCN5A	UKBB	918769	c.1597C>A (p.Arg533Ser)	missense_variant	Uncertain Significance	17.7 [23.11] ms	1	2.02072e-05	16	26	0.615385	rs775576991,COSV61116538
3:38604064:C:T	QTc	SCN5A	TOPMed	48285	c.1538G>A (p.Arg513His)	missense_variant	Conflicting	12.6 [15.67] ms	2	4.33103e-06	3	26	0.115385	rs397517951,COSV100347013
3:38604730:A:T	QTc	SCN5A	UKBB	809450	c.1517T>A (p.Met506Lys)	missense_variant	Uncertain Significance	16.15 [16.31] ms	2	4.02914e-06	6	26	0.230769	rs760531609,CM139912
3:38604863:C:T	QTc	SCN5A	UKBB	67660	c.1384G>A (p.Glu462Lys)	missense_variant	Uncertain Significance	12.25 [13.32] ms	3	2.81758e-05	17	25	0.68	rs199473572,CM055531
3:38606016:C:T	QTc	SCN5A	UKBB	201450	c.1273G>A (p.Ala425Thr)	missense_variant	Conflicting	37.85 [23.06] ms	1	NA	17	25	0.68	rs761117662,COSV61118422
3:38606772:T:C	QTc	SCN5A	UKBB	373493	c.1037A>G (p.Glu346Gly)	missense_variant	Uncertain Significance	11.88 [9.42] ms	6	4.0179e-06	10	26	0.384615	rs780735882
3:38606791:G:A	QTc	SCN5A	UKBB	67625	c.1018C>T (p.Arg340Trp)	missense_variant	Uncertain Significance	19.22 [23.06] ms	1	4.02489e-06	12	25	0.48	rs199473094,CM097630,COSV61118761
3:38609776:C:T	QTc	SCN5A	UKBB	9387	c.892G>A (p.Gly298Ser)	missense_variant	Uncertain Significance	14.67 [16.3] ms	2	2.41113e-05	10	26	0.384615	rs137854608,CM023982
3:38609788:C:T	QTc	SCN5A	TOPMed	68054	c.880G>A (p.Val294Met)	missense_variant	Uncertain Significance	57.78 [21.87] ms	1	2.40927e-05	10	26	0.384615	rs199473086,CM024637,COSV61121258
3:38613769:G:A	QTc	SCN5A	UKBB	68034	c.677C>T (p.Ala226Val)	missense_variant	Conflicting	14.33 [23.12] ms	1	9.13e-05	NA	NA	NA	rs199473561,CM024634,CM119204,COSV61140671
3:38613772:C:T	QTc	SCN5A	TOPMed	68033	c.674G>A (p.Arg225Gln)	missense_variant	Conflicting	13.5 [21.84] ms	1	1.655e-05	NA	NA	NA	rs199473071,CM064255,CM147665,COSV61120607,COSV61125758
3:38620843:G:A	QTc	SCN5A	UKBB	68028	c.611C>T (p.Ala204Val)	missense_variant	Uncertain Significance	16.29 [23.08] ms	1	NA	22	25	0.88	rs199473559,CM100637,COSV61118815
3:38620886:G:A	QTc	SCN5A	TOPMed	657115	c.568C>T (p.Arg190Trp)	missense_variant	Uncertain Significance	14.82 [21.88] ms	1	1.64731e-05	23	26	0.884615	rs199473068,CM044055,COSV100350245
3:38620958:C:T	QTc	SCN5A	TOPMed	920689	c.496G>A (p.Ala166Thr)	missense_variant	Uncertain Significance	13.21 [21.85] ms	1	0.000213004	14	25	0.56	rs201232332,CM1614490
3:38620959:G:A	QTc	SCN5A	TOPMed	378538	c.495C>T (p.Thr165=)	synonymous_variant	Conflicting	24.82 [15.51] ms	2	3.616e-05	NA	NA	NA	rs62242804
3:38630335:G:A	QTc	SCN5A	TOPMed	576224	c.368C>T (p.Ala123Val)	missense_variant	Uncertain Significance	28.65 [21.88] ms	1	7.62116e-05	7	26	0.269231	rs765699394,COSV60067232
3:38630423:T:C	QTc	SCN5A	UKBB	463314	c.280A>G (p.Ile94Val)	missense_variant	Uncertain Significance	15.96 [8.72] ms	7	1.20283e-05	10	25	0.4	rs202114798
7:150946918:C:T	QTc	KCNH2	TOPMed	67486	c.3289G>A (p.Val1097Ile)	missense_variant	Uncertain Significance	32.3 [22.11] ms	1	1.67372e-05	5	30	0.166667	rs199473030,COSV51220194
7:150946956:G:A	QTc	KCNH2	TOPMed	456925	c.3251C>T (p.Pro1084Leu)	missense_variant	Uncertain Significance	19.63 [21.91] ms	1	4.84414e-05	15	30	0.5	rs762510312,CD1618682,COSV100060863
7:150946960:T:C	QTc	KCNH2	UKBB	200529	c.3247A>G (p.Thr1083Ala)	missense_variant	Uncertain Significance	30.72 [23.06] ms	1	3.6383e-05	6	29	0.206897	rs751559990
7:150946983:G:A	QTc	KCNH2	TOPMed	67481	c.3224C>T (p.Pro1075Leu)	missense_variant	Uncertain Significance	23.73 [11.09] ms	4	2.00409e-05	21	29	0.724138	rs199473028,CM077587
7:150947020:C:G	QTc	KCNH2	TOPMed	845043	c.3187G>C (p.Val1063Leu)	missense_variant	Uncertain Significance	15.95 [12.79] ms	3	2.00781e-05	9	29	0.310345	rs139722868
7:150947036:A:G	QTc	KCNH2	UKBB	911812	c.3171T>C (p.Ser1057=)	synonymous_variant	Uncertain Significance	12.02 [23.07] ms	1	NA	NA	NA	NA	NA
7:150947043:C:T	QTc	KCNH2	TOPMed	67475	c.3164G>A (p.Arg1055Gln)	missense_variant	Conflicting	19.04 [15.49] ms	2	9.00975e-05	8	29	0.275862	rs41307270,COSV100061215
7:150947044:G:A	QTc	KCNH2	TOPMed	405340	c.3163C>T (p.Arg1055Trp)	missense_variant	Uncertain Significance	40.28 [11.16] ms	4	2.87064e-05	20	29	0.689655	rs541259035
7:150947340:C:T	QTc	KCNH2	TOPMed	628410	c.3140G>A (p.Arg1047His)	missense_variant	Uncertain Significance	38.04 [22.3] ms	1	2.11879e-05	10	30	0.333333	rs36210421,CM045797,COSV51212069
7:150947368:C:T	QTc	KCNH2	UKBB	67471	c.3112G>A (p.Val1038Met)	missense_variant	Conflicting	28.57 [23.12] ms	1	0.000124437	8	30	0.266667	rs199473544,CD064568,CD097588,CM097595
7:150947372:G:A	QTc	KCNH2	TOPMed	385123	c.3108C>T (p.Gly1036=)	synonymous_variant	Conflicting	26.83 [15.48] ms	2	2.769e-05	NA	NA	NA	rs373414022,CD056157,COSV100060534
7:150947379:G:GGCC	QTc	KCNH2	UKBB	402997	c.2078_2080dup (p.Arg693_Pro694insArg)	inframe_insertion	Uncertain Significance	33.08 [23.1] ms	1	NA	NA	NA	NA	rs1060499872,CI097841
7:150947386:G:A	QTc	KCNH2	TOPMed	200522	c.3094C>T (p.Arg1032Trp)	missense_variant	Uncertain Significance	14.18 [9.85] ms	5	9.5494e-05	15	29	0.517241	rs373394254,CD002513
7:150947386:G:A	QTc	KCNH2	UKBB	200522	c.3094C>T (p.Arg1032Trp)	missense_variant	Uncertain Significance	33.45 [23.07] ms	1	9.5494e-05	15	29	0.517241	rs373394254,CD002513
7:150947401:G:T	QTc	KCNH2	TOPMed	200254	c.3079C>A (p.Leu1027Ile)	missense_variant	Conflicting	41.6 [22.32] ms	1	6.69281e-06	8	30	0.266667	rs794728346
7:150947431:C:A	QTc	KCNH2	TOPMed	565852	c.3049G>T (p.Ala1017Ser)	missense_variant	Uncertain Significance	17.71 [21.9] ms	1	6.3964e-06	8	29	0.275862	rs950543448,CD139906
7:150947668:G:A	QTc	KCNH2	TOPMed	67452	c.2903C>T (p.Pro968Leu)	missense_variant	Uncertain Significance	14.87 [12.96] ms	3	3.44015e-05	8	29	0.275862	rs199473017,CM057119
7:150947684:G:T	QTc	KCNH2	UKBB	67449	c.2887C>A (p.Pro963Thr)	missense_variant	Uncertain Significance	15.54 [13.32] ms	3	NA	12	30	0.4	rs199473014,CM097726,COSV51128812,COSV51225033
7:150947710:C:T	QTc	KCNH2	UKBB	456917	c.2861G>A (p.Arg954His)	missense_variant	Uncertain Significance	13.54 [16.31] ms	2	1.54636e-05	13	30	0.433333	rs772977598,COSV100060264
7:150947710:C:T	QTc	KCNH2	TOPMed	456917	c.2861G>A (p.Arg954His)	missense_variant	Uncertain Significance	18.49 [21.87] ms	1	1.54636e-05	13	30	0.433333	rs772977598,COSV100060264
7:150947778:C:T	QTc	KCNH2	UKBB	909709	c.2793G>A (p.Pro931=)	synonymous_variant	Uncertain Significance	21.56 [16.31] ms	2	1.496e-05	NA	NA	NA	rs200976506
7:150947794:G:A	QTc	KCNH2	TOPMed	848808	c.2777C>T (p.Pro926Leu)	missense_variant	Uncertain Significance	17.42 [21.86] ms	1	1.54459e-05	10	30	0.333333	rs996063617,COSV51148122
7:150947797:C:G	QTc	KCNH2	TOPMed	200495	c.2774G>C (p.Gly925Ala)	missense_variant	Uncertain Significance	29.83 [22.31] ms	1	7.75771e-06	7	30	0.233333	rs794728398,COSV100061578
7:150947818:C:T	QTc	KCNH2	TOPMed	939122	c.2753G>A (p.Ser918Asn)	missense_variant	Uncertain Significance	16.23 [21.92] ms	1	NA	6	30	0.2	rs1268921735
7:150947842:G:A	QTc	KCNH2	TOPMed	67430	c.2729C>T (p.Pro910Leu)	missense_variant	Uncertain Significance	12.41 [9.06] ms	6	0.000106722	5	30	0.166667	rs199473436
7:150948452:G:T	QTc	KCNH2	TOPMed	927873	c.2684C>A (p.Thr895Lys)	missense_variant	Uncertain Significance	65.83 [22.13] ms	1	NA	13	30	0.433333	CM085481,COSV51253220
7:150948471:A:C	QTc	KCNH2	TOPMed	200475	c.2665T>G (p.Leu889Val)	missense_variant	Conflicting	20.65 [11.13] ms	4	8.45737e-05	12	30	0.4	rs765427343
7:150948471:A:C	QTc	KCNH2	UKBB	200475	c.2665T>G (p.Leu889Val)	missense_variant	Conflicting	42.46 [23.09] ms	1	8.45737e-05	12	30	0.4	rs765427343
7:150948483:G:A	QTc	KCNH2	UKBB	67422	c.2653C>T (p.Arg885Cys)	missense_variant	Uncertain Significance	38.38 [23.06] ms	1	0.000224382	20	29	0.689655	rs143512106,CM056612,COSV51207800
7:150948510:C:T	QTc	KCNH2	UKBB	456914	c.2626G>A (p.Glu876Lys)	missense_variant	Uncertain Significance	12.05 [23.08] ms	1	NA	16	30	0.533333	rs1554424688,CM055312
7:150948524:G:A	QTc	KCNH2	TOPMed	954476	c.2612C>T (p.Ser871Phe)	missense_variant	Uncertain Significance	28.58 [21.87] ms	1	3.99364e-06	17	30	0.566667	rs1177213407
7:150950194:C:T	QTc	KCNH2	UKBB	925151	c.2372G>A (p.Arg791Gln)	missense_variant	Uncertain Significance	12.7 [23.1] ms	1	7.96781e-06	19	30	0.633333	rs770393669,COSV100061541
7:150950195:G:A	QTc	KCNH2	UKBB	67391	c.2371C>T (p.Arg791Trp)	missense_variant	Conflicting	36.12 [11.56] ms	4	7.57153e-05	25	29	0.862069	rs138498207,CM097516
7:150950195:G:A	QTc	KCNH2	TOPMed	67391	c.2371C>T (p.Arg791Trp)	missense_variant	Conflicting	17.98 [11.15] ms	4	7.57153e-05	25	29	0.862069	rs138498207,CM097516
7:150950216:G:A	QTc	KCNH2	TOPMed	14433	c.2350C>T (p.Arg784Trp)	missense_variant	Conflicting	40.46 [21.87] ms	1	3.98308e-06	27	29	0.931034	rs12720441,CM021283,COSV51245342
7:150950335:C:T	QTc	KCNH2	TOPMed	924279	c.2231G>A (p.Arg744Gln)	missense_variant	Uncertain Significance	17.54 [21.85] ms	1	4.00106e-06	12	30	0.4	rs1264176305,CD057242,CM121222,CM161523,COSV51141391
7:150950938:C:T	QTc	KCNH2	UKBB	664978	c.2128G>A (p.Gly710Ser)	missense_variant	Uncertain Significance	13.82 [23.07] ms	1	NA	27	30	0.9	rs1584851956
7:150950974:C:T	QTc	KCNH2	UKBB	945957	c.2092G>A (p.Glu698Lys)	missense_variant	Uncertain Significance	23.12 [11.53] ms	4	7.95545e-06	22	30	0.733333	rs753966347,CM022804,COSV51126692
7:150951013:G:A	QTc	KCNH2	TOPMed	448974	c.2053C>T (p.Arg685Cys)	missense_variant	Conflicting	11.96 [12.82] ms	3	7.95811e-06	26	30	0.866667	rs778135438
7:150951732:A:G	QTc	KCNH2	UKBB	642793	c.1661T>C (p.Met554Thr)	missense_variant	Uncertain Significance	39.85 [23.06] ms	1	NA	22	30	0.733333	rs1584854609,CD099234,CM170111
7:150951758:G:A	QTc	KCNH2	UKBB	383378	c.1635C>T (p.Tyr545=)	synonymous_variant	Conflicting	40.48 [23.11] ms	1	0.0001801	NA	NA	NA	rs200692436,COSV100059893
7:150952556:C:T	QTc	KCNH2	UKBB	67200	c.1426G>A (p.Val476Ile)	missense_variant	Uncertain Significance	15.94 [16.32] ms	2	7.95305e-06	22	29	0.758621	rs199472908,CM097436,COSV51133907
7:150952792:C:T	QTc	KCNH2	UKBB	851410	c.1190G>A (p.Arg397His)	missense_variant	Uncertain Significance	13.73 [10.32] ms	5	1.59133e-05	20	29	0.689655	rs368817970,CM177303
7:150957366:C:T	QTc	KCNH2	TOPMed	910683	c.1053G>A (p.Ser351=)	synonymous_variant	Uncertain Significance	27.45 [21.88] ms	1	8.065e-06	NA	NA	NA	rs766203252,COSV100061172
7:150957485:G:A	QTc	KCNH2	UKBB	67547	c.934C>T (p.Arg312Cys)	missense_variant	Conflicting	17.06 [16.33] ms	2	9.98977e-05	24	30	0.8	rs199472885,CM002297
7:150957485:G:A	QTc	KCNH2	TOPMed	67547	c.934C>T (p.Arg312Cys)	missense_variant	Conflicting	15.74 [15.52] ms	2	9.98977e-05	24	30	0.8	rs199472885,CM002297
7:150958103:A:G	QTc	KCNH2	UKBB	67537	c.872T>C (p.Met291Thr)	missense_variant	Uncertain Significance	22.85 [16.31] ms	2	NA	14	30	0.466667	rs199472881,CM097330
7:150958110:C:T	QTc	KCNH2	UKBB	67535	c.865G>A (p.Glu289Lys)	missense_variant	Uncertain Significance	11.9 [5.96] ms	15	0.000255363	15	30	0.5	rs199472880,CM097827,CM139880,COSV100061559
7:150958122:C:T	QTc	KCNH2	UKBB	220070	c.853G>A (p.Ala285Thr)	missense_variant	Uncertain Significance	35.33 [23.07] ms	1	NA	9	30	0.3	rs864622366
7:150958251:G:A	QTc	KCNH2	UKBB	652662	c.724C>T (p.Arg242Cys)	missense_variant	Uncertain Significance	16.96 [23.06] ms	1	1.79096e-05	4	30	0.133333	rs199472872,CD168401,CM097326
7:150958280:C:A	QTc	KCNH2	TOPMed	264446	c.695G>T (p.Arg232Leu)	missense_variant	Uncertain Significance	25.83 [21.87] ms	1	NA	11	30	0.366667	rs886039160
7:150958292:G:A	QTc	KCNH2	TOPMed	659941	c.683C>T (p.Ala228Val)	missense_variant	Uncertain Significance	15.47 [22.31] ms	1	NA	7	30	0.233333	rs1184559298
7:150958293:C:G	QTc	KCNH2	TOPMed	526974	c.682G>C (p.Ala228Pro)	missense_variant	Uncertain Significance	71.1 [22.32] ms	1	NA	6	29	0.206897	rs989191027,COSV51222290
7:150958449:G:A	QTc	KCNH2	UKBB	67509	c.526C>T (p.Arg176Trp)	missense_variant	Conflicting	15.42 [5.04] ms	21	0.000323734	20	30	0.666667	rs36210422,CM001198
7:150958449:G:A	QTc	KCNH2	TOPMed	67509	c.526C>T (p.Arg176Trp)	missense_variant	Conflicting	23.31 [4.91] ms	20	0.000323734	20	30	0.666667	rs36210422,CM001198
7:150958484:C:T	QTc	KCNH2	UKBB	67508	c.491G>A (p.Arg164His)	missense_variant	Uncertain Significance	13.18 [10.32] ms	5	NA	16	30	0.533333	rs199472866,CM097321
7:150958484:C:T	QTc	KCNH2	TOPMed	67508	c.491G>A (p.Arg164His)	missense_variant	Uncertain Significance	34.03 [21.86] ms	1	NA	16	30	0.533333	rs199472866,CM097321
7:150959593:G:C	QTc	KCNH2	UKBB	405361	c.451C>G (p.Pro151Ala)	missense_variant	Uncertain Significance	20.7 [23.07] ms	1	NA	4	30	0.133333	rs1060500674
7:150959598:C:G	QTc	KCNH2	UKBB	67506	c.446G>C (p.Gly149Ala)	missense_variant	Uncertain Significance	13.99 [16.3] ms	2	2.79223e-05	7	30	0.233333	rs199472865,CM097319,COSV51129006
7:150959601:C:T	QTc	KCNH2	TOPMed	567306	c.443G>A (p.Arg148Gln)	missense_variant	Uncertain Significance	12.99 [11.13] ms	4	2.39168e-05	7	29	0.241379	rs374912424,COSV51151995
7:150959613:T:A	QTc	KCNH2	TOPMed	526910	c.431A>T (p.Asp144Val)	missense_variant	Conflicting	23.13 [11.13] ms	4	3.18532e-05	9	29	0.310345	rs146284716
7:150959702:G:A	QTc	KCNH2	TOPMed	200209	c.342C>T (p.Pro114=)	synonymous_variant	Conflicting	28.94 [22.27] ms	1	0.0001591	NA	NA	NA	rs532959204
7:150974830:G:T	QTc	KCNH2	TOPMed	200559	c.188C>A (p.Pro63His)	missense_variant	Conflicting	61 [22.33] ms	1	4.24041e-06	23	30	0.766667	rs766379103,CM139873
7:44145576:G:A	HbA1c	GCK	UKBB	585909	c.1174C>T (p.Arg392Cys)	missense_variant	Uncertain Significance	0.55 [0.28] (%)	3	NA	26	28	0.928571	rs1167124132,CM081272,CM980897,COSV99789866
7:44145594:G:C	HbA1c	GCK	FOURIER	804837	c.1156C>G (p.Leu386Val)	missense_variant	Uncertain Significance	0.96 [0.89] (%)	1	NA	18	28	0.642857	rs1583591700,CM096942
7:44146531:G:C	HbA1c	GCK	UKBB	447426	c.951C>G (p.His317Gln)	missense_variant	Uncertain Significance	0.78 [0.17] (%)	8	NA	4	28	0.142857	rs1379908545
7:44147765:G:A	HbA1c	GCK	UKBB	393451	c.748C>T (p.Arg250Cys)	missense_variant	Conflicting	0.71 [0.28] (%)	3	NA	24	28	0.857143	rs1057524904,CM070148,COSV60788551
7:44151069:C:T	HbA1c	GCK	UKBB	211073	c.370G>A (p.Asp124Asn)	missense_variant	Conflicting	0.6 [0.13] (%)	13	7.96261e-06	21	28	0.75	rs759072800,CM096823,CM096824,COSV100357148
7:44152421:G:A	HbA1c	GCK	FOURIER	447393	c.213C>T (p.Val71=)	synonymous_variant	Conflicting	0.53 [0.89] (%)	1	0.0002387	NA	NA	NA	rs143128547
7:44153322:G:A	HbA1c	GCK	FOURIER	447391	c.187C>T (p.Arg63Cys)	missense_variant	Uncertain Significance	1.58 [0.63] (%)	2	1.59194e-05	14	27	0.518519	rs754479025,COSV61754462
7:44153372:C:A	HbA1c	GCK	UKBB	424481	c.137G>T (p.Arg46Met)	missense_variant	Uncertain Significance	0.65 [0.49] (%)	1	NA	15	28	0.535714	rs1064796993

## Sheet: Supplementary Data 2
ID	Trait	Gene	Cohort	Codon (amino acid) change	Variant Consequence	ClinVar Classification	Effect Size [standard error]	MAC	gnomAD MAF	Number of bioinformatics tools predicting variant to have functional consequence	Total number of bioinformatics tools with variant annotation	Predicted functional impact	Existing variant ID
1:55043870:G:A	LDL	PCSK9	UKBB	c.235G>A (p.Val79Met)	missense_variant	Not In ClinVar	22.94 [30.43] mg/dL	1	1.19555e-05	1	30	0.0333333	rs749049179,COSV56163984
1:55043898:T:G	LDL	PCSK9	FOURIER	c.263T>G (p.Leu88Arg)	missense_variant	Not In ClinVar	28.61 [27.5] mg/dL	1	NA	0	30	0	NA
1:55046547:T:C	LDL	PCSK9	UKBB	c.424T>C (p.Tyr142His)	missense_variant	Not In ClinVar	39.03 [30.46] mg/dL	1	NA	18	30	0.6	NA
1:55052319:A:G	LDL	PCSK9	UKBB	c.565A>G (p.Ile189Val)	missense_variant	Not In ClinVar	27.58 [30.46] mg/dL	1	NA	4	30	0.133333	NA
1:55052343:G:A	LDL	PCSK9	UKBB	c.589G>A (p.Glu197Lys)	missense_variant	Not In ClinVar	50.89 [13.61] mg/dL	5	7.95748e-06	4	30	0.133333	rs772114791
1:55052353:T:C	LDL	PCSK9	UKBB	c.599T>C (p.Val200Ala)	missense_variant	Not In ClinVar	37.22 [21.54] mg/dL	2	NA	12	30	0.4	NA
1:55052380:C:T	LDL	PCSK9	UKBB	c.626C>T (p.Pro209Leu)	missense_variant	Not In ClinVar	30.49 [30.47] mg/dL	1	NA	18	30	0.6	rs1570301185
1:55052658:G:C	LDL	PCSK9	UKBB	c.666G>C (p.Lys222Asn)	missense_variant	Not In ClinVar	36.64 [30.47] mg/dL	1	NA	8	30	0.266667	NA
1:55056012:A:C	LDL	PCSK9	UKBB	c.819A>C (p.Lys273Asn)	missense_variant	Not In ClinVar	21.22 [30.46] mg/dL	1	NA	3	30	0.1	rs1453038620
1:55056122:T:C	LDL	PCSK9	UKBB	c.929T>C (p.Val310Ala)	missense_variant	Not In ClinVar	17.32 [30.46] mg/dL	1	NA	8	30	0.266667	NA
1:55056153:C:A	LDL	PCSK9	UKBB	c.960C>A (p.Asp320Glu)	missense_variant	Not In ClinVar	45.62 [30.46] mg/dL	1	NA	3	30	0.1	rs910368517,COSV56160374
1:55057480:G:C	LDL	PCSK9	UKBB	c.1146G>C (p.Gln382His)	missense_variant	Not In ClinVar	17.54 [30.46] mg/dL	1	NA	4	30	0.133333	NA
1:55058083:G:A	LDL	PCSK9	FOURIER	c.1228G>A (p.Glu410Lys)	missense_variant	Not In ClinVar	26.14 [27.29] mg/dL	1	2.38812e-05	15	30	0.5	rs746085210
1:55058570:C:A	LDL	PCSK9	UKBB	c.1426C>A (p.Arg476Ser)	missense_variant	Not In ClinVar	20.93 [30.46] mg/dL	1	NA	5	30	0.166667	NA
1:55059501:C:G	LDL	PCSK9	UKBB	c.1519C>G (p.Leu507Val)	missense_variant	Not In ClinVar	44.24 [21.54] mg/dL	2	NA	2	30	0.0666667	NA
1:55059520:A:G	LDL	PCSK9	UKBB	c.1538A>G (p.Asn513Ser)	missense_variant	Not In ClinVar	73.12 [30.46] mg/dL	1	5.7006e-06	1	30	0.0333333	rs1243707941
1:55059528:G:C	LDL	PCSK9	UKBB	c.1546G>C (p.Gly516Arg)	missense_variant	Not In ClinVar	28.53 [30.46] mg/dL	1	NA	12	30	0.4	CM172136
1:55059538:G:A	LDL	PCSK9	UKBB	c.1556G>A (p.Gly519Asp)	missense_variant	Not In ClinVar	28.1 [21.54] mg/dL	2	NA	13	30	0.433333	rs756504747
1:55059586:G:A	LDL	PCSK9	FOURIER	c.1604G>A (p.Ser535Asn)	missense_variant	Not In ClinVar	93.64 [27.22] mg/dL	1	NA	2	30	0.0666667	NA
1:55059642:C:A	LDL	PCSK9	UKBB	c.1660C>A (p.Gln554Lys)	missense_variant	Not In ClinVar	50.69 [21.54] mg/dL	2	6.37609e-06	0	30	0	rs149311926,CM060418
1:55061434:C:T	LDL	PCSK9	UKBB	c.1741C>T (p.Pro581Ser)	missense_variant	Not In ClinVar	27.32 [30.46] mg/dL	1	NA	0	30	0	NA
1:55061443:C:G	LDL	PCSK9	UKBB	c.1750C>G (p.Gln584Glu)	missense_variant	Not In ClinVar	22.83 [30.47] mg/dL	1	NA	1	30	0.0333333	NA
1:55061498:A:G	LDL	PCSK9	UKBB	c.1805A>G (p.His602Arg)	missense_variant	Not In ClinVar	49.97 [21.53] mg/dL	2	4.30456e-06	2	30	0.0666667	rs1012875803
1:55061528:A:G	LDL	PCSK9	UKBB	c.1835A>G (p.Glu612Gly)	missense_variant	Not In ClinVar	27.85 [30.46] mg/dL	1	8.7637e-06	5	30	0.166667	rs753062243
11:2445441:G:A	QTc	KCNQ1	TOPMed	c.343G>A (p.Glu115Lys)	missense_variant	Not In ClinVar	52.64 [22.32] ms	1	NA	23	30	0.766667	rs794728553
11:2527935:A:C	QTc	KCNQ1	TOPMed	c.394A>C (p.Ile132Leu)	missense_variant	Not In ClinVar	23.53 [21.88] ms	1	7.95545e-06	15	30	0.5	rs199472684,CM097818
11:2527977:G:A	QTc	KCNQ1	UKBB	c.436G>A (p.Glu146Lys)	missense_variant	Not In ClinVar	12.8 [13.32] ms	3	7.95507e-06	20	30	0.666667	rs199472688,CM057163,COSV50107676
11:2570682:G:T	QTc	KCNQ1	UKBB	c.532G>T (p.Ala178Ser)	missense_variant	Not In ClinVar	31.67 [23.05] ms	1	NA	19	30	0.633333	CM960895,CM970818,COSV99329189
11:2570707:G:T	QTc	KCNQ1	UKBB	c.557G>T (p.Gly186Val)	missense_variant	Not In ClinVar	59.73 [23.06] ms	1	NA	24	30	0.8	rs794728568,CM166260
11:2571325:A:G	QTc	KCNQ1	TOPMed	c.605A>G (p.Asp202Gly)	missense_variant	Not In ClinVar	19.85 [21.85] ms	1	NA	26	30	0.866667	rs794728569,CX087735
11:2572027:T:C	QTc	KCNQ1	TOPMed	c.698T>C (p.Leu233Pro)	missense_variant	Not In ClinVar	56.26 [22.34] ms	1	4.02029e-06	25	29	0.862069	rs780236727,COSV50108048
11:2572973:T:TG	QTc	KCNQ1	TOPMed	c.909dup (p.Trp304ValfsTer159)	frameshift_variant	Not In ClinVar	17.41 [22.28] ms	1	NA	NA	NA	NA	rs1280436861
11:2585276:G:A	QTc	KCNQ1	UKBB	c.1097G>A (p.Arg366Gln)	missense_variant	Not In ClinVar	29.78 [23.06] ms	1	3.98026e-06	25	30	0.833333	rs199473410,CM002330,CM970830
11:2587583:G:A	QTc	KCNQ1	UKBB	c.1142G>A (p.Cys381Tyr)	missense_variant	Not In ClinVar	22.99 [23.07] ms	1	1.19454e-05	19	29	0.655172	rs368507376,COSV99328982
11:2661969:A:G	QTc	KCNQ1	UKBB	c.1402A>G (p.Ser468Gly)	missense_variant	Not In ClinVar	16.43 [23.09] ms	1	7.95488e-06	14	30	0.466667	rs763931151
11:2662002:T:C	QTc	KCNQ1	UKBB	c.1435T>C (p.Phe479Leu)	missense_variant	Not In ClinVar	18.52 [23.07] ms	1	NA	10	30	0.333333	NA
11:2662006:T:C	QTc	KCNQ1	UKBB	c.1439T>C (p.Met480Thr)	missense_variant	Not In ClinVar	31.75 [23.07] ms	1	3.97712e-06	5	29	0.172414	rs967396850
11:2768848:C:T	QTc	KCNQ1	TOPMed	c.1519C>T (p.Arg507Trp)	missense_variant	Not In ClinVar	16.3 [22.32] ms	1	NA	22	30	0.733333	rs767882075,COSV99328927
11:2768867:C:T	QTc	KCNQ1	UKBB	c.1538C>T (p.Thr513Ile)	missense_variant	Not In ClinVar	12.25 [23.07] ms	1	NA	17	30	0.566667	NA
12:120988996:A:G	HbA1c	HNF1A	UKBB	c.490A>G (p.Thr164Ala)	missense_variant	Not In ClinVar	0.34 [0.17] (%)	8	1.59166e-05	17	28	0.607143	rs772597940
12:120989008:C:T	HbA1c	HNF1A	UKBB	c.502C>T (p.Arg168Cys)	missense_variant	Not In ClinVar	0.37 [0.28] (%)	3	7.96451e-06	24	28	0.857143	rs764434453,COSV57461373,COSV99982266
12:120993591:C:T	HbA1c	HNF1A	UKBB	c.598C>T (p.Arg200Trp)	missense_variant	Not In ClinVar	1.79 [0.49] (%)	1	NA	23	27	0.851852	rs193922598,CM030525,CM981899,COSV57460628
12:120993675:G:A	HbA1c	HNF1A	UKBB	c.682G>A (p.Glu228Lys)	missense_variant	Not In ClinVar	0.67 [0.49] (%)	1	3.98096e-06	21	28	0.75	rs747416693,CD132723,CM082864,COSV57464468
12:120993696:G:A	HbA1c	HNF1A	UKBB	c.703G>A (p.Glu235Lys)	missense_variant	Not In ClinVar	0.72 [0.49] (%)	1	NA	18	28	0.642857	CM093343
12:120994174:A:G	HbA1c	HNF1A	UKBB	c.724A>G (p.Ile242Val)	missense_variant	Not In ClinVar	0.39 [0.28] (%)	3	NA	8	28	0.285714	COSV57462328
12:120994231:G:A	HbA1c	HNF1A	UKBB	c.781G>A (p.Glu261Lys)	missense_variant	Not In ClinVar	0.72 [0.49] (%)	1	NA	26	28	0.928571	CM064311
12:120994355:A:T	HbA1c	HNF1A	UKBB	c.905A>T (p.His302Leu)	missense_variant	Not In ClinVar	0.85 [0.24] (%)	4	NA	18	28	0.642857	NA
12:120994363:C:A	HbA1c	HNF1A	FOURIER	c.913C>A (p.Pro305Thr)	missense_variant	Not In ClinVar	2.1 [0.89] (%)	1	NA	15	28	0.535714	rs1250206737
12:120996553:G:A	HbA1c	HNF1A	UKBB	c.1120G>A (p.Gly374Arg)	missense_variant	Not In ClinVar	0.74 [0.49] (%)	1	NA	23	28	0.821429	rs1288957417
12:120996601:G:A	HbA1c	HNF1A	UKBB	c.1168G>A (p.Glu390Lys)	missense_variant	Not In ClinVar	0.5 [0.49] (%)	1	NA	14	28	0.5	COSV57460253
12:120996644:T:C	HbA1c	HNF1A	UKBB	c.1211T>C (p.Ile404Thr)	missense_variant	Not In ClinVar	0.33 [0.28] (%)	3	3.98149e-06	23	28	0.821429	rs1204512745,COSV57462767
12:120996647:T:C	HbA1c	HNF1A	UKBB	c.1214T>C (p.Met405Thr)	missense_variant	Not In ClinVar	0.39 [0.49] (%)	1	NA	23	28	0.821429	NA
12:120996662:G:C	HbA1c	HNF1A	UKBB	c.1229G>C (p.Gly410Ala)	missense_variant	Not In ClinVar	0.46 [0.49] (%)	1	NA	17	27	0.62963	rs1471388846,COSV57461115
12:120996725:C:A	HbA1c	HNF1A	UKBB	c.1292C>A (p.Ala431Asp)	missense_variant	Not In ClinVar	0.32 [0.49] (%)	1	NA	10	28	0.357143	NA
12:120997521:G:GGCA	HbA1c	HNF1A	UKBB	c.1363_1365dup (p.Ser455dup)	inframe_insertion	Not In ClinVar	0.47 [0.34] (%)	2	8.004e-06	NA	NA	NA	rs762045412
12:120997548:G:A	HbA1c	HNF1A	FOURIER	c.1384G>A (p.Val462Ile)	missense_variant	Not In ClinVar	2.34 [0.89] (%)	1	2.00202e-05	11	28	0.392857	rs762446965
12:120997564:C:T	HbA1c	HNF1A	FOURIER	c.1400C>T (p.Pro467Leu)	missense_variant	Not In ClinVar	0.61 [0.89] (%)	1	1.60118e-05	13	28	0.464286	rs764483607,CM082833
12:120999277:G:A	HbA1c	HNF1A	FOURIER	c.1511G>A (p.Ser504Asn)	missense_variant	Not In ClinVar	0.48 [0.89] (%)	1	NA	14	28	0.5	NA
12:120999297:C:G	HbA1c	HNF1A	UKBB	c.1531C>G (p.Gln511Glu)	missense_variant	Not In ClinVar	0.71 [0.49] (%)	1	1.9911e-05	19	28	0.678571	rs551484245
12:120999318:C:G	HbA1c	HNF1A	UKBB	c.1552C>G (p.Leu518Val)	missense_variant	Not In ClinVar	0.37 [0.49] (%)	1	NA	15	28	0.535714	NA
12:120999582:A:C	HbA1c	HNF1A	UKBB	c.1723A>C (p.Ile575Leu)	missense_variant	Not In ClinVar	0.48 [0.34] (%)	2	NA	14	28	0.5	NA
12:120999583:T:A	HbA1c	HNF1A	UKBB	c.1724T>A (p.Ile575Asn)	missense_variant	Not In ClinVar	0.95 [0.34] (%)	2	2.06009e-05	19	28	0.678571	rs577273696
17:37699098:G:A	HbA1c	HNF1B	UKBB	c.1631C>T (p.Thr544Ile)	missense_variant	Not In ClinVar	0.38 [0.49] (%)	1	3.97671e-06	11	24	0.458333	rs185404250
17:37699123:CTG:C	HbA1c	HNF1B	UKBB	c.1604_1605del (p.Thr535ArgfsTer15)	frameshift_variant	Not In ClinVar	0.43 [0.49] (%)	1	NA	NA	NA	NA	NA
17:37699173:G:T	HbA1c	HNF1B	UKBB	c.1556C>A (p.Pro519His)	missense_variant	Not In ClinVar	3.07 [0.49] (%)	1	7.95273e-06	14	25	0.56	rs745416273
17:37700995:G:C	HbA1c	HNF1B	FOURIER	c.1522C>G (p.Gln508Glu)	missense_variant	Not In ClinVar	0.43 [0.89] (%)	1	NA	15	25	0.6	rs1463022786
17:37701075:G:A	HbA1c	HNF1B	UKBB	c.1442C>T (p.Pro481Leu)	missense_variant	Not In ClinVar	0.88 [0.49] (%)	1	NA	12	25	0.48	rs1471879582
17:37701078:C:T	HbA1c	HNF1B	UKBB	c.1439G>A (p.Ser480Asn)	missense_variant	Not In ClinVar	3.68 [0.49] (%)	1	NA	12	25	0.48	rs1327364359
17:37701142:T:C	HbA1c	HNF1B	UKBB	c.1375A>G (p.Ile459Val)	missense_variant	Not In ClinVar	0.49 [0.48] (%)	1	6.31082e-06	13	25	0.52	rs950617131
17:37701175:G:A	HbA1c	HNF1B	UKBB	c.1342C>T (p.Leu448Phe)	missense_variant	Not In ClinVar	0.59 [0.49] (%)	1	NA	14	25	0.56	rs1407464454
17:37705021:G:C	HbA1c	HNF1B	UKBB	c.1235C>G (p.Pro412Arg)	missense_variant	Not In ClinVar	0.56 [0.49] (%)	1	NA	22	25	0.88	NA
17:37710510:C:G	HbA1c	HNF1B	FOURIER	c.1199G>C (p.Gly400Ala)	missense_variant	Not In ClinVar	0.5 [0.89] (%)	1	3.97741e-06	6	25	0.24	rs1252021904
17:37710555:G:A	HbA1c	HNF1B	UKBB	c.1154C>T (p.Ser385Phe)	missense_variant	Not In ClinVar	0.44 [0.49] (%)	1	NA	22	25	0.88	NA
17:37710556:A:T	HbA1c	HNF1B	UKBB	c.1153T>A (p.Ser385Thr)	missense_variant	Not In ClinVar	0.31 [0.49] (%)	1	NA	18	25	0.72	NA
17:37710582:G:A	HbA1c	HNF1B	UKBB	c.1127C>T (p.Thr376Ile)	missense_variant	Not In ClinVar	0.73 [0.49] (%)	1	5.25622e-05	15	25	0.6	rs749391290
17:37731663:A:G	HbA1c	HNF1B	FOURIER	c.977T>C (p.Leu326Pro)	missense_variant	Not In ClinVar	0.59 [0.89] (%)	1	NA	11	25	0.44	NA
17:37731674:C:G	HbA1c	HNF1B	FOURIER	c.966G>C (p.Gln322His)	missense_variant	Not In ClinVar	1.84 [0.89] (%)	1	NA	7	25	0.28	NA
17:37731675:T:G	HbA1c	HNF1B	UKBB	c.965A>C (p.Gln322Pro)	missense_variant	Not In ClinVar	0.41 [0.49] (%)	1	NA	9	25	0.36	NA
17:37731733:G:A	HbA1c	HNF1B	UKBB	c.907C>T (p.Arg303Cys)	missense_variant	Not In ClinVar	0.52 [0.49] (%)	1	NA	20	25	0.8	NA
17:37731742:A:G	HbA1c	HNF1B	UKBB	c.898T>C (p.Phe300Leu)	missense_variant	Not In ClinVar	0.69 [0.49] (%)	1	NA	17	25	0.68	NA
17:37731770:C:A	HbA1c	HNF1B	UKBB	c.870G>T (p.Leu290Phe)	missense_variant	Not In ClinVar	1.34 [0.49] (%)	1	NA	19	25	0.76	NA
17:37733580:C:A	HbA1c	HNF1B	UKBB	c.786G>T (p.Glu262Asp)	missense_variant	Not In ClinVar	0.5 [0.49] (%)	1	NA	15	25	0.6	NA
17:37733644:G:A	HbA1c	HNF1B	UKBB	c.722C>T (p.Ala241Val)	missense_variant	Not In ClinVar	0.43 [0.34] (%)	2	7.95399e-06	19	25	0.76	rs773961869
17:37739491:G:A	HbA1c	HNF1B	UKBB	c.493C>T (p.Arg165Cys)	missense_variant	Not In ClinVar	0.32 [0.49] (%)	1	NA	22	25	0.88	CM169349
17:37739563:C:T	HbA1c	HNF1B	UKBB	c.421G>A (p.Asp141Asn)	missense_variant	Not In ClinVar	1.6 [0.49] (%)	1	NA	19	25	0.76	rs866277746
19:11100261:G:C	LDL	LDLR	UKBB	c.106G>C (p.Asp36His)	missense_variant	Not In ClinVar	54.01 [30.46] mg/dL	1	NA	20	30	0.666667	NA
19:11100272:CA:C	LDL	LDLR	UKBB	c.118del (p.Ile40SerfsTer166)	frameshift_variant	Not In ClinVar	26.22 [30.46] mg/dL	1	NA	NA	NA	NA	rs879254413,CD991773
19:11100328:A:T	LDL	LDLR	UKBB	c.173A>T (p.Glu58Val)	missense_variant	Not In ClinVar	43.91 [30.46] mg/dL	1	NA	25	30	0.833333	CM095447
19:11102747:C:G	LDL	LDLR	UKBB	c.274C>G (p.Gln92Glu)	missense_variant	Not In ClinVar	93.87 [30.46] mg/dL	1	3.9763e-06	7	30	0.233333	rs774467219,CM970871
19:11102757:G:A	LDL	LDLR	FOURIER	c.284G>A (p.Cys95Tyr)	missense_variant	Not In ClinVar	43.42 [27.39] mg/dL	1	NA	27	30	0.9	rs879254457,CM024113,CM094957,CM172603
19:11102758:C:A	LDL	LDLR	FOURIER	c.285C>A (p.Cys95Ter)	stop_gained	Not In ClinVar	66.03 [27.44] mg/dL	1	NA	5	11	0.454545	rs139400379,CM983442,COSV52942905
19:11105268:G:T	LDL	LDLR	UKBB	c.362G>T (p.Cys121Phe)	missense_variant	Not In ClinVar	43.05 [21.54] mg/dL	2	NA	27	30	0.9	rs193922571,CD177666,CM060316,CM095448,CM127528
19:11105299:C:G	LDL	LDLR	UKBB	c.393C>G (p.Asp131Glu)	missense_variant	Not In ClinVar	58.29 [30.42] mg/dL	1	NA	8	30	0.266667	NA
19:11105300:C:T	LDL	LDLR	UKBB	c.394C>T (p.Arg132Trp)	missense_variant	Not In ClinVar	46.27 [21.54] mg/dL	2	3.98172e-06	14	30	0.466667	rs368978979,CM1618235,COSV52945908
19:11105309:T:G	LDL	LDLR	UKBB	c.403T>G (p.Leu135Val)	missense_variant	Not In ClinVar	57.71 [30.46] mg/dL	1	NA	4	30	0.133333	NA
19:11105318:TCAGA:T	LDL	LDLR	FOURIER	c.414_417del (p.Asp139ArgfsTer66)	frameshift_variant	Not In ClinVar	140.27 [27.3] mg/dL	1	NA	NA	NA	NA	NA
19:11105325:A:G	LDL	LDLR	FOURIER	c.419A>G (p.Glu140Gly)	missense_variant	Not In ClinVar	88.6 [27.26] mg/dL	1	NA	28	30	0.933333	rs879254519,CM013558,CM172385
19:11105334:G:GC	LDL	LDLR	FOURIER	c.431dup (p.Val145GlyfsTer35)	frameshift_variant	Not In ClinVar	52.17 [27.49] mg/dL	1	NA	NA	NA	NA	NA
19:11105337:C:T	LDL	LDLR	UKBB	c.431C>T (p.Pro144Leu)	missense_variant	Not In ClinVar	71.68 [30.46] mg/dL	1	NA	16	30	0.533333	rs912448894
19:11105339:GTGCTCACCTGTGGTCCCGCCAGC:G	LDL	LDLR	UKBB	c.435_457del (p.Leu146ProfsTer26)	frameshift_variant	Not In ClinVar	24.79 [30.46] mg/dL	1	NA	NA	NA	NA	NA
19:11105363:T:C	LDL	LDLR	UKBB	c.457T>C (p.Phe153Leu)	missense_variant	Not In ClinVar	50.58 [30.46] mg/dL	1	NA	22	30	0.733333	CM071843
19:11105415:A:G	LDL	LDLR	UKBB	c.509A>G (p.Asp170Gly)	missense_variant	Not In ClinVar	94.59 [30.46] mg/dL	1	3.97962e-06	20	30	0.666667	rs533896621
19:11105431:T:TGGCTCGGA	LDL	LDLR	FOURIER	c.526_533dup (p.Asp178GlufsTer31)	frameshift_variant	Not In ClinVar	48.77 [27.49] mg/dL	1	NA	NA	NA	NA	rs879254562
19:11105448:C:T	LDL	LDLR	UKBB	c.542C>T (p.Pro181Leu)	missense_variant	Not In ClinVar	32.57 [21.28] mg/dL	2	7.95836e-06	13	30	0.433333	rs557344672,CM012620,CM150269
19:11105448:C:T	LDL	LDLR	FOURIER	c.542C>T (p.Pro181Leu)	missense_variant	Not In ClinVar	74.12 [27.32] mg/dL	1	7.95836e-06	13	30	0.433333	rs557344672,CM012620,CM150269
19:11105485:C:G	LDL	LDLR	UKBB	c.579C>G (p.Asp193Glu)	missense_variant	Not In ClinVar	28.3 [30.46] mg/dL	1	NA	4	30	0.133333	NA
19:11106593:C:A	LDL	LDLR	UKBB	c.723C>A (p.Phe241Leu)	missense_variant	Not In ClinVar	55.86 [21.54] mg/dL	2	NA	25	30	0.833333	COSV52945310
19:11106610:A:G	LDL	LDLR	UKBB	c.740A>G (p.Asn247Ser)	missense_variant	Not In ClinVar	20.56 [15.22] mg/dL	4	NA	5	30	0.166667	NA
19:11106612:T:G	LDL	LDLR	FOURIER	c.742T>G (p.Cys248Gly)	missense_variant	Not In ClinVar	52.67 [27.33] mg/dL	1	NA	25	30	0.833333	rs879254662,CM013561
19:11106680:C:A	LDL	LDLR	FOURIER	c.810C>A (p.Cys270Ter)	stop_gained	Not In ClinVar	35.81 [27.23] mg/dL	1	NA	8	11	0.727273	rs773328511,CM051098,COSV52941945
19:11107395:C:A	LDL	LDLR	UKBB	c.821C>A (p.Thr274Lys)	missense_variant	Not In ClinVar	31.08 [17.59] mg/dL	3	1.59087e-05	16	30	0.533333	rs781306850
19:11107455:A:G	LDL	LDLR	UKBB	c.881A>G (p.Lys294Arg)	missense_variant	Not In ClinVar	20.25 [30.46] mg/dL	1	3.97731e-06	13	30	0.433333	rs775843217,CD012686
19:11107457:G:A	LDL	LDLR	UKBB	c.883G>A (p.Val295Ile)	missense_variant	Not In ClinVar	20.14 [30.46] mg/dL	1	NA	19	30	0.633333	CM091467
19:11107466:A:G	LDL	LDLR	UKBB	c.892A>G (p.Met298Val)	missense_variant	Not In ClinVar	23.38 [30.46] mg/dL	1	1.19329e-05	5	30	0.166667	rs730882092,CM176144,COSV99370104
19:11107477:C:A	LDL	LDLR	UKBB	c.903C>A (p.Asp301Glu)	missense_variant	Not In ClinVar	35.32 [30.46] mg/dL	1	NA	23	30	0.766667	COSV99369840
19:11107493:G:C	LDL	LDLR	UKBB	c.919G>C (p.Asp307His)	missense_variant	Not In ClinVar	62.69 [30.47] mg/dL	1	NA	27	30	0.9	rs879254719,CM074312,CM116935,COSV104577536
19:11107499:C:G	LDL	LDLR	UKBB	c.925C>G (p.Pro309Ala)	missense_variant	Not In ClinVar	57.57 [30.46] mg/dL	1	NA	21	30	0.7	CD920880
19:11107506:A:C	LDL	LDLR	UKBB	c.932A>C (p.Lys311Thr)	missense_variant	Not In ClinVar	42.38 [6.64] mg/dL	21	NA	18	30	0.6	rs761765254,CD972295,CM045054,CM920436
19:11111586:A:G	LDL	LDLR	UKBB	c.1133A>G (p.Gln378Arg)	missense_variant	Not In ClinVar	35.72 [30.46] mg/dL	1	NA	16	30	0.533333	CM983962
19:11113295:TTC:T	LDL	LDLR	UKBB	c.1206_1207del (p.Phe403HisfsTer37)	frameshift_variant	Not In ClinVar	99.76 [30.46] mg/dL	1	NA	NA	NA	NA	rs879254829
19:11113315:G:C	LDL	LDLR	UKBB	c.1224G>C (p.Glu408Asp)	missense_variant	Not In ClinVar	23.16 [30.46] mg/dL	1	NA	9	29	0.310345	rs142319510
19:11113316:G:A	LDL	LDLR	FOURIER	c.1225G>A (p.Val409Ile)	missense_variant	Not In ClinVar	60.4 [27.34] mg/dL	1	3.98203e-06	9	30	0.3	rs1324865629
19:11113355:C:G	LDL	LDLR	UKBB	c.1264C>G (p.Leu422Val)	missense_variant	Not In ClinVar	47.57 [30.41] mg/dL	1	NA	9	30	0.3	NA
19:11113362:C:T	LDL	LDLR	UKBB	c.1271C>T (p.Pro424Leu)	missense_variant	Not In ClinVar	25.52 [17.58] mg/dL	3	NA	18	30	0.6	rs868801795
19:11113374:A:C	LDL	LDLR	UKBB	c.1283A>C (p.Asn428Thr)	missense_variant	Not In ClinVar	40.95 [22.68] mg/dL	2	NA	21	30	0.7	CM014367,CM061834
19:11113409:A:G	LDL	LDLR	UKBB	c.1318A>G (p.Arg440Gly)	missense_variant	Not In ClinVar	62.52 [15.22] mg/dL	4	NA	19	30	0.633333	rs879254861,CM020457
19:11113426:C:A	LDL	LDLR	UKBB	c.1335C>A (p.Asp445Glu)	missense_variant	Not In ClinVar	145.35 [30.46] mg/dL	1	1.59207e-05	23	30	0.766667	rs749780672,CM950764
19:11113557:G:T	LDL	LDLR	UKBB	c.1381G>T (p.Gly461Cys)	missense_variant	Not In ClinVar	85.37 [30.48] mg/dL	1	7.97194e-06	17	30	0.566667	rs193922568,CM060313
19:11113576:C:T	LDL	LDLR	UKBB	c.1400C>T (p.Thr467Ile)	missense_variant	Not In ClinVar	17.47 [17.58] mg/dL	3	3.98235e-06	12	30	0.4	rs754411636,CM094967
19:11113625:G:T	LDL	LDLR	UKBB	c.1449G>T (p.Trp483Cys)	missense_variant	Not In ClinVar	30.28 [30.43] mg/dL	1	NA	25	30	0.833333	rs879254907,CM013766,CM162059,COSV52944963
19:11113753:C:T	LDL	LDLR	FOURIER	c.1577C>T (p.Pro526Leu)	missense_variant	Not In ClinVar	23.77 [27.08] mg/dL	1	NA	26	30	0.866667	rs879254944,CM107999,CM1310137
19:11113762:G:T	LDL	LDLR	UKBB	c.1586G>T (p.Gly529Val)	missense_variant	Not In ClinVar	196.58 [30.45] mg/dL	1	NA	25	30	0.833333	CM1212520,CS118071
19:11116099:T:A	LDL	LDLR	FOURIER	c.1592T>A (p.Met531Lys)	missense_variant	Not In ClinVar	26.43 [19.3] mg/dL	2	1.19305e-05	27	30	0.9	rs779913921,CM065291
19:11116100:G:A	LDL	LDLR	UKBB	c.1593G>A (p.Met531Ile)	missense_variant	Not In ClinVar	79.56 [30.46] mg/dL	1	NA	19	30	0.633333	NA
19:11116114:G:A	LDL	LDLR	UKBB	c.1607G>A (p.Trp536Ter)	stop_gained	Not In ClinVar	111.96 [30.46] mg/dL	1	NA	10	11	0.909091	rs879254957,CM042375
19:11116132:T:A	LDL	LDLR	UKBB	c.1625T>A (p.Ile542Asn)	missense_variant	Not In ClinVar	95.67 [30.46] mg/dL	1	NA	24	30	0.8	CM108001
19:11116139:AG:A	LDL	LDLR	UKBB	c.1637del (p.Gly546AlafsTer2)	frameshift_variant	Not In ClinVar	65.64 [30.38] mg/dL	1	NA	NA	NA	NA	CM074313,CM108002,CM1511793,COSV52943588
19:11116193:G:T	LDL	LDLR	UKBB	c.1686G>T (p.Trp562Cys)	missense_variant	Not In ClinVar	177.62 [30.46] mg/dL	1	NA	26	30	0.866667	CM950767,CX1313040
19:11116861:C:A	LDL	LDLR	UKBB	c.1708C>A (p.Leu570Ile)	missense_variant	Not In ClinVar	34.67 [13.62] mg/dL	5	NA	12	30	0.4	NA
19:11116885:G:A	LDL	LDLR	UKBB	c.1732G>A (p.Val578Ile)	missense_variant	Not In ClinVar	52.08 [21.54] mg/dL	2	NA	17	30	0.566667	rs1301458707
19:11116891:T:A	LDL	LDLR	UKBB	c.1738T>A (p.Ser580Thr)	missense_variant	Not In ClinVar	39.56 [30.46] mg/dL	1	NA	23	30	0.766667	NA
19:11116904:C:T	LDL	LDLR	UKBB	c.1751C>T (p.Ser584Phe)	missense_variant	Not In ClinVar	100.36 [30.46] mg/dL	1	3.97636e-06	20	30	0.666667	rs752589590
19:11116940:A:G	LDL	LDLR	UKBB	c.1787A>G (p.Lys596Arg)	missense_variant	Not In ClinVar	56.7 [30.46] mg/dL	1	3.97627e-06	7	30	0.233333	rs752496012
19:11116970:C:A	LDL	LDLR	UKBB	c.1817C>A (p.Ala606Asp)	missense_variant	Not In ClinVar	22.41 [6.74] mg/dL	21	1.19295e-05	22	30	0.733333	rs1410295777
19:11120110:GAT:G	LDL	LDLR	UKBB	c.1867_1868del (p.Ile623HisfsTer21)	frameshift_variant	Not In ClinVar	38.44 [30.46] mg/dL	1	NA	NA	NA	NA	rs879255061
19:11120135:G:C	LDL	LDLR	UKBB	c.1889G>C (p.Ser630Thr)	missense_variant	Not In ClinVar	50.52 [30.46] mg/dL	1	NA	16	30	0.533333	NA
19:11120143:C:A	LDL	LDLR	UKBB	c.1897C>A (p.Arg633Ser)	missense_variant	Not In ClinVar	86.8 [30.46] mg/dL	1	NA	22	30	0.733333	CM970896
19:11120221:AC:A	LDL	LDLR	FOURIER	c.1978del (p.Gln660SerfsTer5)	frameshift_variant	Not In ClinVar	50.93 [27.11] mg/dL	1	NA	NA	NA	NA	CM1313169
19:11120408:G:C	LDL	LDLR	UKBB	c.2026G>C (p.Gly676Arg)	missense_variant	Not In ClinVar	49.65 [30.47] mg/dL	1	3.98905e-06	24	30	0.8	rs745753810,CM024122,CM066909,CM162061
19:11120501:G:C	LDL	LDLR	FOURIER	c.2119G>C (p.Asp707His)	missense_variant	Not In ClinVar	54.08 [27.3] mg/dL	1	NA	25	30	0.833333	CM0911358,CM094974
19:11120505:T:G	LDL	LDLR	UKBB	c.2123T>G (p.Met708Arg)	missense_variant	Not In ClinVar	31.98 [30.46] mg/dL	1	3.98816e-06	14	30	0.466667	rs373839317,CM151102
19:11120520:C:T	LDL	LDLR	UKBB	c.2138C>T (p.Thr713Ile)	missense_variant	Not In ClinVar	39.05 [30.46] mg/dL	1	NA	8	30	0.266667	rs1218776502
19:11123200:G:A	LDL	LDLR	UKBB	c.2167G>A (p.Glu723Lys)	missense_variant	Not In ClinVar	40.76 [30.46] mg/dL	1	NA	4	30	0.133333	CD003198,CM005337,COSV52944553
19:11123201:A:G	LDL	LDLR	UKBB	c.2168A>G (p.Glu723Gly)	missense_variant	Not In ClinVar	23.51 [30.46] mg/dL	1	3.98023e-06	3	30	0.1	rs1313468251
19:11123266:C:T	LDL	LDLR	UKBB	c.2233C>T (p.Pro745Ser)	missense_variant	Not In ClinVar	90.07 [30.46] mg/dL	1	NA	3	30	0.1	rs1013991512
19:11123322:G:GAT	LDL	LDLR	FOURIER	c.2291_2292dup (p.Val765Ter)	frameshift_variant	Not In ClinVar	108.93 [27.47] mg/dL	1	NA	NA	NA	NA	NA
19:11128027:C:CA	LDL	LDLR	UKBB	c.2332dup (p.Arg778LysfsTer4)	frameshift_variant	Not In ClinVar	30.43 [30.46] mg/dL	1	NA	NA	NA	NA	NA
19:11128051:T:G	LDL	LDLR	UKBB	c.2355T>G (p.Ser785Arg)	missense_variant	Not In ClinVar	45.68 [20.88] mg/dL	2	NA	2	30	0.0666667	rs756895842
19:11128062:C:A	LDL	LDLR	UKBB	c.2366C>A (p.Ala789Asp)	missense_variant	Not In ClinVar	34.93 [30.46] mg/dL	1	NA	15	30	0.5	rs1286799492
19:11129582:G:A	LDL	LDLR	UKBB	c.2459G>A (p.Ser820Asn)	missense_variant	Not In ClinVar	27.08 [30.46] mg/dL	1	NA	21	30	0.7	NA
19:11129627:A:C	LDL	LDLR	UKBB	c.2504A>C (p.Glu835Ala)	missense_variant	Not In ClinVar	29.16 [30.47] mg/dL	1	3.97693e-06	20	30	0.666667	rs760910475
19:11129660:G:A	LDL	LDLR	UKBB	c.2537G>A (p.Ser846Asn)	missense_variant	Not In ClinVar	53.63 [30.46] mg/dL	1	NA	10	30	0.333333	rs1275820356,COSV52944972
2:21004294:T:C	LDL	APOB	UKBB	c.12062A>G (p.Lys4021Arg)	missense_variant	Not In ClinVar	46.5 [30.46] mg/dL	1	NA	0	25	0	NA
2:21004345:G:A	LDL	APOB	UKBB	c.12011C>T (p.Pro4004Leu)	missense_variant	Not In ClinVar	20.18 [21.54] mg/dL	2	NA	11	25	0.44	COSV51943225
2:21004411:G:T	LDL	APOB	UKBB	c.11945C>A (p.Ala3982Glu)	missense_variant	Not In ClinVar	46.6 [30.46] mg/dL	1	NA	4	25	0.16	COSV51931870
2:21004451:C:T	LDL	APOB	FOURIER	c.11905G>A (p.Glu3969Lys)	missense_variant	Not In ClinVar	41.76 [27.4] mg/dL	1	3.97915e-06	0	25	0	rs1466304592,CD961784,COSV51945631
2:21004561:T:G	LDL	APOB	UKBB	c.11903A>C (p.Gln3968Pro)	missense_variant	Not In ClinVar	27.31 [30.46] mg/dL	1	NA	2	25	0.08	NA
2:21005104:G:C	LDL	APOB	UKBB	c.11764C>G (p.Gln3922Glu)	missense_variant	Not In ClinVar	62.15 [30.46] mg/dL	1	3.97899e-06	5	25	0.2	rs778476070
2:21005154:T:C	LDL	APOB	UKBB	c.11714A>G (p.Lys3905Arg)	missense_variant	Not In ClinVar	54.34 [30.46] mg/dL	1	NA	7	25	0.28	NA
2:21005530:C:A	LDL	APOB	UKBB	c.11338G>T (p.Ala3780Ser)	missense_variant	Not In ClinVar	33.07 [30.46] mg/dL	1	1.19526e-05	3	25	0.12	rs781430883
2:21005532:AATG:A	LDL	APOB	UKBB	c.11333_11335del (p.Ser3778del)	inframe_deletion	Not In ClinVar	20.27 [21.54] mg/dL	2	NA	NA	NA	NA	NA
2:21005536:A:G	LDL	APOB	UKBB	c.11332T>C (p.Ser3778Pro)	missense_variant	Not In ClinVar	22.22 [12.4] mg/dL	6	1.19516e-05	2	25	0.08	rs1487998575
2:21005541:G:A	LDL	APOB	FOURIER	c.11327C>T (p.Thr3776Ile)	missense_variant	Not In ClinVar	22.81 [27.44] mg/dL	1	NA	6	25	0.24	NA
2:21005596:C:T	LDL	APOB	UKBB	c.11272G>A (p.Val3758Ile)	missense_variant	Not In ClinVar	31.6 [30.47] mg/dL	1	7.96883e-06	1	25	0.04	rs781117588,COSV51938727
2:21005596:C:T	LDL	APOB	FOURIER	c.11272G>A (p.Val3758Ile)	missense_variant	Not In ClinVar	23.31 [27.46] mg/dL	1	7.96883e-06	1	25	0.04	rs781117588,COSV51938727
2:21005790:G:T	LDL	APOB	FOURIER	c.11078C>A (p.Thr3693Asn)	missense_variant	Not In ClinVar	40.53 [27.35] mg/dL	1	1.19511e-05	10	25	0.4	rs776068398
2:21005819:G:T	LDL	APOB	UKBB	c.11049C>A (p.Ser3683Arg)	missense_variant	Not In ClinVar	32.07 [30.46] mg/dL	1	NA	10	25	0.4	NA
2:21005820:C:A	LDL	APOB	UKBB	c.11048G>T (p.Ser3683Ile)	missense_variant	Not In ClinVar	27.52 [23.63] mg/dL	2	NA	11	25	0.44	rs944488308,COSV51948304
2:21005901:T:A	LDL	APOB	FOURIER	c.10967A>T (p.Lys3656Met)	missense_variant	Not In ClinVar	51 [27.45] mg/dL	1	NA	7	25	0.28	NA
2:21005956:G:A	LDL	APOB	UKBB	c.10912C>T (p.Arg3638Trp)	missense_variant	Not In ClinVar	24.62 [30.46] mg/dL	1	5.18759e-05	6	24	0.25	rs61744151,COSV51933650
2:21005978:C:G	LDL	APOB	UKBB	c.10890G>C (p.Lys3630Asn)	missense_variant	Not In ClinVar	43.07 [30.46] mg/dL	1	3.98705e-06	8	25	0.32	rs768105768,COSV99268605
2:21005991:G:A	LDL	APOB	UKBB	c.10877C>T (p.Thr3626Ile)	missense_variant	Not In ClinVar	31.21 [21.57] mg/dL	2	NA	8	25	0.32	COSV51952401
2:21006007:C:A	LDL	APOB	FOURIER	c.10861G>T (p.Ala3621Ser)	missense_variant	Not In ClinVar	20.68 [27.12] mg/dL	1	3.98448e-06	0	25	0	rs373995960
2:21006018:C:T	LDL	APOB	UKBB	c.10850G>A (p.Gly3617Asp)	missense_variant	Not In ClinVar	16.82 [30.44] mg/dL	1	3.984e-06	0	24	0	rs139329252
2:21006070:C:A	LDL	APOB	UKBB	c.10798G>T (p.Val3600Phe)	missense_variant	Not In ClinVar	55.18 [21.54] mg/dL	2	7.96616e-06	5	25	0.2	rs766749418,COSV99028794
2:21006093:G:A	LDL	APOB	UKBB	c.10775C>T (p.Ser3592Phe)	missense_variant	Not In ClinVar	21.73 [17.58] mg/dL	3	NA	7	25	0.28	COSV51925255
2:21006165:T:C	LDL	APOB	UKBB	c.10703A>G (p.Lys3568Arg)	missense_variant	Not In ClinVar	69.26 [30.46] mg/dL	1	NA	4	25	0.16	NA
2:21006198:T:TGGA	LDL	APOB	UKBB	c.10667_10669dup (p.Leu3556dup)	inframe_insertion	Not In ClinVar	17.68 [30.46] mg/dL	1	NA	NA	NA	NA	NA
2:21006208:C:T	LDL	APOB	UKBB	c.10660G>A (p.Ala3554Thr)	missense_variant	Not In ClinVar	33.27 [17.58] mg/dL	3	NA	5	25	0.2	COSV51950732
2:21006391:C:T	LDL	APOB	UKBB	c.10477G>A (p.Glu3493Lys)	missense_variant	Not In ClinVar	52.03 [9.18] mg/dL	11	3.98883e-06	20	25	0.8	rs1251501652
2:21006438:A:G	LDL	APOB	UKBB	c.10430T>C (p.Val3477Ala)	missense_variant	Not In ClinVar	17.12 [30.48] mg/dL	1	NA	6	24	0.25	rs190114930
2:21006471:G:T	LDL	APOB	UKBB	c.10397C>A (p.Ser3466Tyr)	missense_variant	Not In ClinVar	38.63 [21.51] mg/dL	2	NA	5	25	0.2	NA
2:21006513:G:C	LDL	APOB	UKBB	c.10355C>G (p.Pro3452Arg)	missense_variant	Not In ClinVar	45.08 [30.46] mg/dL	1	3.98667e-06	15	24	0.625	rs140647761
2:21006585:G:A	LDL	APOB	UKBB	c.10283C>T (p.Thr3428Ile)	missense_variant	Not In ClinVar	17.93 [15.23] mg/dL	4	3.98092e-06	5	24	0.208333	rs764056784
2:21006603:T:C	LDL	APOB	UKBB	c.10265A>G (p.Glu3422Gly)	missense_variant	Not In ClinVar	16.76 [30.47] mg/dL	1	3.97997e-06	15	25	0.6	rs747264737
2:21006607:T:C	LDL	APOB	UKBB	c.10261A>G (p.Met3421Val)	missense_variant	Not In ClinVar	39.79 [30.46] mg/dL	1	3.97975e-06	0	24	0	rs1371028457
2:21006622:A:T	LDL	APOB	UKBB	c.10246T>A (p.Leu3416Ile)	missense_variant	Not In ClinVar	29.28 [30.46] mg/dL	1	NA	5	25	0.2	NA
2:21006642:C:T	LDL	APOB	UKBB	c.10226G>A (p.Ser3409Asn)	missense_variant	Not In ClinVar	33.31 [21.54] mg/dL	2	5.57249e-05	0	25	0	rs759254655
2:21006654:A:G	LDL	APOB	UKBB	c.10214T>C (p.Phe3405Ser)	missense_variant	Not In ClinVar	25.86 [30.46] mg/dL	1	1.19416e-05	5	25	0.2	rs1426386080,COSV51943831
2:21006655:A:C	LDL	APOB	UKBB	c.10213T>G (p.Phe3405Val)	missense_variant	Not In ClinVar	28.3 [30.39] mg/dL	1	NA	7	25	0.28	NA
2:21006675:G:A	LDL	APOB	UKBB	c.10193C>T (p.Ala3398Val)	missense_variant	Not In ClinVar	58.31 [21.54] mg/dL	2	NA	12	25	0.48	rs1367798781,CM980094
2:21006688:T:C	LDL	APOB	FOURIER	c.10180A>G (p.Lys3394Glu)	missense_variant	Not In ClinVar	40.8 [27.23] mg/dL	1	NA	14	25	0.56	NA
2:21006696:C:G	LDL	APOB	UKBB	c.10172G>C (p.Arg3391Thr)	missense_variant	Not In ClinVar	19.24 [21.53] mg/dL	2	NA	11	25	0.44	COSV51947685
2:21006714:G:T	LDL	APOB	UKBB	c.10154C>A (p.Thr3385Lys)	missense_variant	Not In ClinVar	18.61 [6.99] mg/dL	19	3.98721e-06	8	25	0.32	rs1259653196,COSV51937490
2:21006754:A:C	LDL	APOB	UKBB	c.10114T>G (p.Ser3372Ala)	missense_variant	Not In ClinVar	17.93 [21.54] mg/dL	2	1.99318e-05	5	25	0.2	rs138850232
2:21006778:C:T	LDL	APOB	UKBB	c.10090G>A (p.Ala3364Thr)	missense_variant	Not In ClinVar	24.34 [21.54] mg/dL	2	NA	8	25	0.32	NA
2:21006792:T:A	LDL	APOB	FOURIER	c.10076A>T (p.Gln3359Leu)	missense_variant	Not In ClinVar	40.79 [27.66] mg/dL	1	NA	11	25	0.44	rs1028646792
2:21006815:A:T	LDL	APOB	FOURIER	c.10053T>A (p.Asn3351Lys)	missense_variant	Not In ClinVar	50.02 [27.44] mg/dL	1	NA	7	25	0.28	NA
2:21007038:G:A	LDL	APOB	UKBB	c.9830C>T (p.Ala3277Val)	missense_variant	Not In ClinVar	19.07 [30.46] mg/dL	1	NA	5	25	0.2	rs907962079,COSV99263888
2:21007105:C:T	LDL	APOB	UKBB	c.9763G>A (p.Val3255Ile)	missense_variant	Not In ClinVar	20.11 [15.16] mg/dL	4	NA	1	25	0.04	NA
2:21007119:C:T	LDL	APOB	UKBB	c.9749G>A (p.Gly3250Glu)	missense_variant	Not In ClinVar	20.51 [30.46] mg/dL	1	NA	9	25	0.36	COSV51939639
2:21007152:T:G	LDL	APOB	UKBB	c.9716A>C (p.His3239Pro)	missense_variant	Not In ClinVar	120.7 [30.46] mg/dL	1	NA	2	25	0.08	NA
2:21007175:A:C	LDL	APOB	UKBB	c.9693T>G (p.Asp3231Glu)	missense_variant	Not In ClinVar	126.06 [30.46] mg/dL	1	NA	5	25	0.2	NA
2:21007200:T:C	LDL	APOB	UKBB	c.9668A>G (p.Tyr3223Cys)	missense_variant	Not In ClinVar	27.49 [30.52] mg/dL	1	NA	11	25	0.44	NA
2:21007290:A:C	LDL	APOB	UKBB	c.9578T>G (p.Leu3193Arg)	missense_variant	Not In ClinVar	26.03 [30.46] mg/dL	1	NA	7	25	0.28	NA
2:21007308:G:T	LDL	APOB	UKBB	c.9560C>A (p.Thr3187Lys)	missense_variant	Not In ClinVar	88 [30.46] mg/dL	1	NA	1	25	0.04	COSV51938566
2:21007323:T:C	LDL	APOB	FOURIER	c.9545A>G (p.His3182Arg)	missense_variant	Not In ClinVar	18.4 [27.09] mg/dL	1	NA	5	25	0.2	rs1201059427
2:21007345:C:G	LDL	APOB	UKBB	c.9523G>C (p.Ala3175Pro)	missense_variant	Not In ClinVar	46.04 [30.46] mg/dL	1	1.59238e-05	4	24	0.166667	rs200584734,COSV51952171
2:21007368:T:G	LDL	APOB	UKBB	c.9500A>C (p.Gln3167Pro)	missense_variant	Not In ClinVar	19.31 [30.46] mg/dL	1	3.98076e-06	13	25	0.52	rs765018719,COSV104575945
2:21007374:G:C	LDL	APOB	UKBB	c.9494C>G (p.Thr3165Arg)	missense_variant	Not In ClinVar	45.33 [30.46] mg/dL	1	NA	13	25	0.52	NA
2:21007380:T:G	LDL	APOB	UKBB	c.9488A>C (p.Lys3163Thr)	missense_variant	Not In ClinVar	21.88 [21.54] mg/dL	2	1.99051e-05	3	25	0.12	rs777931926
2:21007416:G:C	LDL	APOB	UKBB	c.9452C>G (p.Ser3151Cys)	missense_variant	Not In ClinVar	31.71 [30.46] mg/dL	1	7.96806e-06	9	25	0.36	rs560928668
2:21007423:C:G	LDL	APOB	UKBB	c.9445G>C (p.Asp3149His)	missense_variant	Not In ClinVar	31.73 [21.54] mg/dL	2	NA	8	25	0.32	COSV51934474,COSV51935706
2:21007438:T:A	LDL	APOB	UKBB	c.9430A>T (p.Thr3144Ser)	missense_variant	Not In ClinVar	27.2 [22.69] mg/dL	2	NA	9	25	0.36	NA
2:21007488:T:A	LDL	APOB	UKBB	c.9380A>T (p.Asn3127Ile)	missense_variant	Not In ClinVar	18.76 [17.57] mg/dL	3	NA	9	25	0.36	NA
2:21007521:C:T	LDL	APOB	UKBB	c.9347G>A (p.Gly3116Glu)	missense_variant	Not In ClinVar	44.89 [30.46] mg/dL	1	NA	1	25	0.04	rs866364156,COSV51932669
2:21007575:T:C	LDL	APOB	UKBB	c.9293A>G (p.Tyr3098Cys)	missense_variant	Not In ClinVar	33.08 [21.54] mg/dL	2	3.98391e-06	13	24	0.541667	rs375936466
2:21007581:T:C	LDL	APOB	UKBB	c.9287A>G (p.Tyr3096Cys)	missense_variant	Not In ClinVar	29.34 [10.77] mg/dL	8	7.96768e-06	16	25	0.64	rs1267070362
2:21007656:A:T	LDL	APOB	UKBB	c.9212T>A (p.Leu3071Gln)	missense_variant	Not In ClinVar	22.6 [30.46] mg/dL	1	NA	9	25	0.36	NA
2:21007696:C:T	LDL	APOB	UKBB	c.9172G>A (p.Val3058Ile)	missense_variant	Not In ClinVar	26.8 [30.46] mg/dL	1	NA	3	25	0.12	NA
2:21007762:A:G	LDL	APOB	UKBB	c.9106T>C (p.Ser3036Pro)	missense_variant	Not In ClinVar	63.96 [30.46] mg/dL	1	NA	8	25	0.32	NA
2:21007808:C:A	LDL	APOB	FOURIER	c.9060G>T (p.Arg3020Ser)	missense_variant	Not In ClinVar	26.29 [27.29] mg/dL	1	NA	0	25	0	NA
2:21007846:C:T	LDL	APOB	UKBB	c.9022G>A (p.Ala3008Thr)	missense_variant	Not In ClinVar	32.67 [21.54] mg/dL	2	3.98257e-06	8	25	0.32	rs760938593
2:21007847:C:T	LDL	APOB	FOURIER	c.9021G>A (p.Met3007Ile)	missense_variant	Not In ClinVar	26.85 [27.3] mg/dL	1	3.98286e-06	0	25	0	rs1245621355
2:21007864:G:C	LDL	APOB	UKBB	c.9004C>G (p.Leu3002Val)	missense_variant	Not In ClinVar	46.59 [30.46] mg/dL	1	NA	7	25	0.28	NA
2:21007915:T:C	LDL	APOB	UKBB	c.8953A>G (p.Lys2985Glu)	missense_variant	Not In ClinVar	47.54 [21.54] mg/dL	2	3.98346e-06	5	25	0.2	rs1179639939,CM104761
2:21007972:T:C	LDL	APOB	UKBB	c.8896A>G (p.Lys2966Glu)	missense_variant	Not In ClinVar	20.05 [30.46] mg/dL	1	NA	6	25	0.24	NA
2:21007986:T:A	LDL	APOB	UKBB	c.8882A>T (p.Asn2961Ile)	missense_variant	Not In ClinVar	26.59 [13.9] mg/dL	5	4.37905e-05	10	25	0.4	rs142756262
2:21008091:T:C	LDL	APOB	UKBB	c.8777A>G (p.Lys2926Arg)	missense_variant	Not In ClinVar	25.25 [21.55] mg/dL	2	NA	0	24	0	NA
2:21008110:C:T	LDL	APOB	UKBB	c.8758G>A (p.Ala2920Thr)	missense_variant	Not In ClinVar	41.51 [30.46] mg/dL	1	NA	0	25	0	NA
2:21008202:T:C	LDL	APOB	FOURIER	c.8666A>G (p.Tyr2889Cys)	missense_variant	Not In ClinVar	41.82 [27.32] mg/dL	1	NA	13	25	0.52	NA
2:21008309:T:A	LDL	APOB	UKBB	c.8559A>T (p.Lys2853Asn)	missense_variant	Not In ClinVar	19.62 [30.46] mg/dL	1	NA	4	25	0.16	NA
2:21008329:C:T	LDL	APOB	UKBB	c.8539G>A (p.Gly2847Arg)	missense_variant	Not In ClinVar	29.29 [30.46] mg/dL	1	NA	2	25	0.08	COSV51929870
2:21008341:T:G	LDL	APOB	UKBB	c.8527A>C (p.Met2843Leu)	missense_variant	Not In ClinVar	34.41 [30.47] mg/dL	1	3.98238e-06	2	25	0.08	rs1294025132
2:21008354:C:G	LDL	APOB	UKBB	c.8514G>C (p.Glu2838Asp)	missense_variant	Not In ClinVar	21.2 [21.53] mg/dL	2	NA	3	25	0.12	NA
2:21008407:G:A	LDL	APOB	UKBB	c.8461C>T (p.Pro2821Ser)	missense_variant	Not In ClinVar	34.75 [30.46] mg/dL	1	NA	5	25	0.2	COSV51929894
2:21008418:G:A	LDL	APOB	UKBB	c.8450C>T (p.Pro2817Leu)	missense_variant	Not In ClinVar	17.86 [30.46] mg/dL	1	3.98032e-06	6	25	0.24	rs780434933
2:21008463:T:A	LDL	APOB	UKBB	c.8405A>T (p.Glu2802Val)	missense_variant	Not In ClinVar	70.96 [30.46] mg/dL	1	NA	9	25	0.36	NA
2:21008524:T:G	LDL	APOB	UKBB	c.8344A>C (p.Thr2782Pro)	missense_variant	Not In ClinVar	31.01 [30.46] mg/dL	1	NA	6	25	0.24	NA
2:21008602:C:A	LDL	APOB	UKBB	c.8266G>T (p.Gly2756Cys)	missense_variant	Not In ClinVar	34.22 [29.79] mg/dL	1	NA	14	25	0.56	COSV99264337
2:21008619:A:G	LDL	APOB	UKBB	c.8249T>C (p.Ile2750Thr)	missense_variant	Not In ClinVar	37.64 [30.46] mg/dL	1	NA	1	25	0.04	NA
2:21008622:G:T	LDL	APOB	UKBB	c.8246C>A (p.Thr2749Lys)	missense_variant	Not In ClinVar	18.8 [30.46] mg/dL	1	NA	6	25	0.24	NA
2:21008623:T:C	LDL	APOB	UKBB	c.8245A>G (p.Thr2749Ala)	missense_variant	Not In ClinVar	17.97 [11.78] mg/dL	7	3.9901e-06	4	25	0.16	rs1429563329,COSV99266420
2:21008626:G:T	LDL	APOB	UKBB	c.8242C>A (p.His2748Asn)	missense_variant	Not In ClinVar	124.35 [30.47] mg/dL	1	NA	5	25	0.2	NA
2:21008641:G:C	LDL	APOB	UKBB	c.8227C>G (p.Leu2743Val)	missense_variant	Not In ClinVar	36.01 [13.62] mg/dL	5	7.97442e-06	7	25	0.28	rs777302365
2:21008725:C:T	LDL	APOB	UKBB	c.8143G>A (p.Glu2715Lys)	missense_variant	Not In ClinVar	29.52 [17.58] mg/dL	3	3.98134e-06	8	25	0.32	rs779154032,COSV99266817
2:21008823:C:G	LDL	APOB	UKBB	c.8045G>C (p.Ser2682Thr)	missense_variant	Not In ClinVar	21.7 [17.58] mg/dL	3	3.98352e-06	5	25	0.2	rs375053331,COSV104576221
2:21009004:T:C	LDL	APOB	UKBB	c.7864A>G (p.Thr2622Ala)	missense_variant	Not In ClinVar	25.12 [30.28] mg/dL	1	NA	10	25	0.4	NA
2:21009009:G:C	LDL	APOB	UKBB	c.7859C>G (p.Pro2620Arg)	missense_variant	Not In ClinVar	51.31 [30.46] mg/dL	1	NA	12	25	0.48	COSV99263321
2:21009013:C:T	LDL	APOB	UKBB	c.7855G>A (p.Val2619Ile)	missense_variant	Not In ClinVar	17.49 [21.54] mg/dL	2	NA	1	25	0.04	NA
2:21009042:T:G	LDL	APOB	UKBB	c.7826A>C (p.Lys2609Thr)	missense_variant	Not In ClinVar	22.2 [21.54] mg/dL	2	3.98324e-06	2	25	0.08	rs1421393250
2:21009082:T:C	LDL	APOB	UKBB	c.7786A>G (p.Thr2596Ala)	missense_variant	Not In ClinVar	18.7 [30.46] mg/dL	1	NA	7	25	0.28	NA
2:21009089:G:C	LDL	APOB	UKBB	c.7779C>G (p.Ile2593Met)	missense_variant	Not In ClinVar	17.6 [30.46] mg/dL	1	3.98832e-06	1	25	0.04	rs1381971004
2:21009103:C:T	LDL	APOB	UKBB	c.7765G>A (p.Glu2589Lys)	missense_variant	Not In ClinVar	28.31 [30.46] mg/dL	1	NA	5	25	0.2	COSV99267474
2:21009112:T:C	LDL	APOB	UKBB	c.7756A>G (p.Thr2586Ala)	missense_variant	Not In ClinVar	26.06 [30.46] mg/dL	1	NA	5	25	0.2	NA
2:21009117:C:A	LDL	APOB	UKBB	c.7751G>T (p.Gly2584Val)	missense_variant	Not In ClinVar	25.19 [30.46] mg/dL	1	7.97881e-06	11	24	0.458333	rs370426974,COSV99268403
2:21009118:C:T	LDL	APOB	UKBB	c.7750G>A (p.Gly2584Arg)	missense_variant	Not In ClinVar	66.83 [30.46] mg/dL	1	NA	11	25	0.44	rs1558563314,COSV51927201,COSV99267392
2:21009129:A:G	LDL	APOB	UKBB	c.7739T>C (p.Leu2580Ser)	missense_variant	Not In ClinVar	28.54 [30.46] mg/dL	1	1.59504e-05	6	25	0.24	rs763409720
2:21009141:C:A	LDL	APOB	UKBB	c.7727G>T (p.Arg2576Leu)	missense_variant	Not In ClinVar	65.56 [30.46] mg/dL	1	NA	2	25	0.08	NA
2:21009176:A:C	LDL	APOB	UKBB	c.7692T>G (p.Phe2564Leu)	missense_variant	Not In ClinVar	34.29 [30.46] mg/dL	1	NA	3	25	0.12	NA
2:21009198:G:A	LDL	APOB	UKBB	c.7670C>T (p.Ala2557Val)	missense_variant	Not In ClinVar	17.34 [30.46] mg/dL	1	NA	3	25	0.12	rs749632317
2:21009303:C:A	LDL	APOB	UKBB	c.7565G>T (p.Arg2522Leu)	missense_variant	Not In ClinVar	24.06 [30.46] mg/dL	1	NA	7	25	0.28	CM172119,COSV51951207
2:21009357:G:A	LDL	APOB	UKBB	c.7511C>T (p.Ser2504Phe)	missense_variant	Not In ClinVar	27.04 [30.46] mg/dL	1	NA	1	25	0.04	COSV51924144
2:21009366:C:T	LDL	APOB	UKBB	c.7502G>A (p.Ser2501Asn)	missense_variant	Not In ClinVar	17.46 [30.46] mg/dL	1	1.19382e-05	0	25	0	rs893804958
2:21009375:T:C	LDL	APOB	UKBB	c.7493A>G (p.Glu2498Gly)	missense_variant	Not In ClinVar	41.86 [30.46] mg/dL	1	NA	2	25	0.08	NA
2:21009395:T:G	LDL	APOB	UKBB	c.7473A>C (p.Leu2491Phe)	missense_variant	Not In ClinVar	28.37 [30.46] mg/dL	1	NA	1	25	0.04	NA
2:21009486:T:C	LDL	APOB	UKBB	c.7382A>G (p.Gln2461Arg)	missense_variant	Not In ClinVar	67.34 [30.46] mg/dL	1	NA	6	25	0.24	rs762626761,COSV99267038
2:21009490:G:A	LDL	APOB	UKBB	c.7378C>T (p.Pro2460Ser)	missense_variant	Not In ClinVar	25.75 [17.59] mg/dL	3	NA	8	25	0.32	NA
2:21009496:C:G	LDL	APOB	FOURIER	c.7372G>C (p.Glu2458Gln)	missense_variant	Not In ClinVar	28.43 [27.16] mg/dL	1	1.99151e-05	7	25	0.28	rs200783423
2:21009522:C:T	LDL	APOB	UKBB	c.7346G>A (p.Arg2449Lys)	missense_variant	Not In ClinVar	49.74 [21.52] mg/dL	2	NA	0	25	0	rs576639442
2:21009549:T:C	LDL	APOB	UKBB	c.7319A>G (p.Asn2440Ser)	missense_variant	Not In ClinVar	21.61 [13.61] mg/dL	5	3.98673e-06	10	25	0.4	rs1458149815,COSV51926892
2:21009636:G:A	LDL	APOB	UKBB	c.7232C>T (p.Thr2411Ile)	missense_variant	Not In ClinVar	19.99 [10.74] mg/dL	8	3.99607e-06	1	25	0.04	rs752133513
2:21009678:A:G	LDL	APOB	UKBB	c.7190T>C (p.Ile2397Thr)	missense_variant	Not In ClinVar	66.24 [21.54] mg/dL	2	4.0084e-06	4	25	0.16	rs766659611
2:21009682:A:T	LDL	APOB	UKBB	c.7186T>A (p.Phe2396Ile)	missense_variant	Not In ClinVar	41.42 [30.46] mg/dL	1	NA	1	25	0.04	NA
2:21009723:T:G	LDL	APOB	UKBB	c.7145A>C (p.Gln2382Pro)	missense_variant	Not In ClinVar	44.48 [30.46] mg/dL	1	NA	6	25	0.24	NA
2:21009738:A:G	LDL	APOB	UKBB	c.7130T>C (p.Leu2377Pro)	missense_variant	Not In ClinVar	27.35 [30.46] mg/dL	1	NA	11	25	0.44	COSV99028597
2:21009750:G:C	LDL	APOB	UKBB	c.7118C>G (p.Thr2373Ser)	missense_variant	Not In ClinVar	31.01 [30.46] mg/dL	1	NA	5	25	0.2	NA
2:21009767:T:G	LDL	APOB	UKBB	c.7101A>C (p.Gln2367His)	missense_variant	Not In ClinVar	18.15 [21.54] mg/dL	2	NA	7	25	0.28	NA
2:21009933:T:C	LDL	APOB	UKBB	c.6935A>G (p.Asp2312Gly)	missense_variant	Not In ClinVar	24.69 [21.54] mg/dL	2	4.78061e-05	1	25	0.04	rs1421302435
2:21009954:A:G	LDL	APOB	UKBB	c.6914T>C (p.Ile2305Thr)	missense_variant	Not In ClinVar	32.47 [30.46] mg/dL	1	NA	7	25	0.28	NA
2:21009982:C:G	LDL	APOB	UKBB	c.6886G>C (p.Val2296Leu)	missense_variant	Not In ClinVar	18.93 [30.46] mg/dL	1	7.96337e-06	0	24	0	rs150721027
2:21010005:T:G	LDL	APOB	UKBB	c.6863A>C (p.His2288Pro)	missense_variant	Not In ClinVar	54.89 [30.46] mg/dL	1	NA	4	25	0.16	COSV51930711,COSV51957470
2:21010030:G:T	LDL	APOB	UKBB	c.6838C>A (p.His2280Asn)	missense_variant	Not In ClinVar	18.62 [30.46] mg/dL	1	NA	1	25	0.04	COSV51933978
2:21010041:A:G	LDL	APOB	UKBB	c.6827T>C (p.Ile2276Thr)	missense_variant	Not In ClinVar	41.96 [30.46] mg/dL	1	NA	3	25	0.12	rs1553383646,COSV51932085
2:21010046:C:A	LDL	APOB	UKBB	c.6822G>T (p.Gln2274His)	missense_variant	Not In ClinVar	22.3 [30.46] mg/dL	1	NA	5	25	0.2	NA
2:21010144:C:G	LDL	APOB	UKBB	c.6724G>C (p.Gly2242Arg)	missense_variant	Not In ClinVar	20.41 [30.46] mg/dL	1	NA	2	25	0.08	NA
2:21010324:C:A	LDL	APOB	UKBB	c.6544G>T (p.Asp2182Tyr)	missense_variant	Not In ClinVar	37.45 [30.47] mg/dL	1	4.74644e-06	12	25	0.48	rs1558564156
2:21010351:G:C	LDL	APOB	UKBB	c.6517C>G (p.Gln2173Glu)	missense_variant	Not In ClinVar	37.9 [29.25] mg/dL	1	8.70883e-06	6	24	0.25	rs200370790
2:21010392:G:C	LDL	APOB	UKBB	c.6476C>G (p.Ala2159Gly)	missense_variant	Not In ClinVar	42.75 [21.54] mg/dL	2	NA	3	25	0.12	NA
2:21010585:C:A	LDL	APOB	UKBB	c.6283G>T (p.Val2095Leu)	missense_variant	Not In ClinVar	23.63 [30.46] mg/dL	1	NA	0	25	0	COSV51927454
2:21010632:T:C	LDL	APOB	UKBB	c.6236A>G (p.Glu2079Gly)	missense_variant	Not In ClinVar	64.91 [30.46] mg/dL	1	NA	2	24	0.0833333	NA
2:21010638:A:G	LDL	APOB	UKBB	c.6230T>C (p.Leu2077Ser)	missense_variant	Not In ClinVar	30.79 [21.54] mg/dL	2	NA	10	25	0.4	NA
2:21010641:G:A	LDL	APOB	UKBB	c.6227C>T (p.Thr2076Ile)	missense_variant	Not In ClinVar	43.27 [21.54] mg/dL	2	1.19442e-05	0	24	0	rs371068679
2:21010689:T:C	LDL	APOB	UKBB	c.6179A>G (p.Tyr2060Cys)	missense_variant	Not In ClinVar	31.74 [30.46] mg/dL	1	3.98292e-06	12	25	0.48	rs753938407
2:21010707:A:G	LDL	APOB	UKBB	c.6161T>C (p.Ile2054Thr)	missense_variant	Not In ClinVar	36.73 [21.54] mg/dL	2	NA	6	25	0.24	rs538245770
2:21010725:T:C	LDL	APOB	UKBB	c.6143A>G (p.Lys2048Arg)	missense_variant	Not In ClinVar	34.67 [30.46] mg/dL	1	NA	5	25	0.2	NA
2:21010737:T:C	LDL	APOB	FOURIER	c.6131A>G (p.Asp2044Gly)	missense_variant	Not In ClinVar	62.21 [27.65] mg/dL	1	NA	5	25	0.2	rs1558564449
2:21010758:A:G	LDL	APOB	FOURIER	c.6110T>C (p.Ile2037Thr)	missense_variant	Not In ClinVar	16.84 [13.66] mg/dL	4	1.98964e-05	8	24	0.333333	rs150068105
2:21010764:T:C	LDL	APOB	UKBB	c.6104A>G (p.Asn2035Ser)	missense_variant	Not In ClinVar	17.78 [30.46] mg/dL	1	NA	7	25	0.28	rs749057660,COSV51922714
2:21010863:T:C	LDL	APOB	FOURIER	c.6005A>G (p.Lys2002Arg)	missense_variant	Not In ClinVar	48.38 [27.37] mg/dL	1	NA	5	25	0.2	NA
2:21010900:T:G	LDL	APOB	UKBB	c.5968A>C (p.Asn1990His)	missense_variant	Not In ClinVar	24.79 [21.54] mg/dL	2	NA	2	24	0.0833333	rs372283478
2:21010945:C:A	LDL	APOB	UKBB	c.5923G>T (p.Ala1975Ser)	missense_variant	Not In ClinVar	32.17 [30.46] mg/dL	1	3.98406e-06	0	25	0	rs962782390
2:21010962:C:T	LDL	APOB	UKBB	c.5906G>A (p.Ser1969Asn)	missense_variant	Not In ClinVar	35.33 [21.54] mg/dL	2	NA	0	25	0	NA
2:21010992:C:T	LDL	APOB	UKBB	c.5876G>A (p.Ser1959Asn)	missense_variant	Not In ClinVar	60.36 [30.46] mg/dL	1	NA	6	25	0.24	NA
2:21010998:C:T	LDL	APOB	UKBB	c.5870G>A (p.Arg1957Lys)	missense_variant	Not In ClinVar	45.89 [30.46] mg/dL	1	NA	0	25	0	rs868467341,COSV51921337
2:21011011:G:T	LDL	APOB	UKBB	c.5857C>A (p.His1953Asn)	missense_variant	Not In ClinVar	20.42 [30.46] mg/dL	1	NA	0	25	0	NA
2:21011037:T:A	LDL	APOB	UKBB	c.5831A>T (p.His1944Leu)	missense_variant	Not In ClinVar	64.91 [30.42] mg/dL	1	NA	11	25	0.44	COSV51936849
2:21011146:C:A	LDL	APOB	UKBB	c.5722G>T (p.Asp1908Tyr)	missense_variant	Not In ClinVar	27.84 [30.46] mg/dL	1	NA	10	25	0.4	COSV51942614,COSV51953646
2:21011154:A:G	LDL	APOB	UKBB	c.5714T>C (p.Met1905Thr)	missense_variant	Not In ClinVar	53.66 [30.46] mg/dL	1	3.9782e-06	6	25	0.24	rs757292609
2:21011191:T:A	LDL	APOB	UKBB	c.5677A>T (p.Ser1893Cys)	missense_variant	Not In ClinVar	64.92 [30.46] mg/dL	1	NA	7	25	0.28	NA
2:21011254:T:C	LDL	APOB	UKBB	c.5614A>G (p.Ile1872Val)	missense_variant	Not In ClinVar	51.52 [30.46] mg/dL	1	7.95811e-06	1	25	0.04	rs758708880
2:21011269:G:C	LDL	APOB	UKBB	c.5599C>G (p.Arg1867Gly)	missense_variant	Not In ClinVar	42.23 [30.46] mg/dL	1	NA	9	25	0.36	CM141895,COSV51925785
2:21011293:C:A	LDL	APOB	UKBB	c.5575G>T (p.Val1859Phe)	missense_variant	Not In ClinVar	34.63 [30.46] mg/dL	1	3.9795e-06	6	25	0.24	rs770773955,COSV99265779
2:21011404:G:C	LDL	APOB	UKBB	c.5464C>G (p.His1822Asp)	missense_variant	Not In ClinVar	27.67 [30.46] mg/dL	1	NA	3	25	0.12	NA
2:21011473:T:C	LDL	APOB	UKBB	c.5395A>G (p.Ser1799Gly)	missense_variant	Not In ClinVar	31.02 [30.46] mg/dL	1	NA	6	25	0.24	rs1172073539
2:21011481:G:A	LDL	APOB	UKBB	c.5387C>T (p.Thr1796Ile)	missense_variant	Not In ClinVar	20.19 [11.51] mg/dL	7	3.97969e-06	5	25	0.2	rs529168934
2:21011614:C:T	LDL	APOB	FOURIER	c.5254G>A (p.Asp1752Asn)	missense_variant	Not In ClinVar	22.68 [27.56] mg/dL	1	NA	9	25	0.36	NA
2:21011640:A:G	LDL	APOB	UKBB	c.5228T>C (p.Met1743Thr)	missense_variant	Not In ClinVar	65.34 [30.43] mg/dL	1	NA	7	25	0.28	NA
2:21011649:T:G	LDL	APOB	UKBB	c.5219A>C (p.Asn1740Thr)	missense_variant	Not In ClinVar	50.76 [30.46] mg/dL	1	NA	10	25	0.4	NA
2:21011652:G:A	LDL	APOB	UKBB	c.5216C>T (p.Ser1739Leu)	missense_variant	Not In ClinVar	43.31 [30.46] mg/dL	1	NA	11	25	0.44	NA
2:21011694:T:C	LDL	APOB	UKBB	c.5174A>G (p.Asn1725Ser)	missense_variant	Not In ClinVar	22.2 [30.37] mg/dL	1	NA	10	25	0.4	NA
2:21011770:C:T	LDL	APOB	FOURIER	c.5098G>A (p.Asp1700Asn)	missense_variant	Not In ClinVar	81.25 [27.52] mg/dL	1	3.98e-06	10	24	0.416667	rs140783923,COSV51938953
2:21011917:C:T	LDL	APOB	UKBB	c.4951G>A (p.Gly1651Arg)	missense_variant	Not In ClinVar	27.63 [30.46] mg/dL	1	7.99399e-06	9	25	0.36	rs748424949,COSV51951719
2:21011925:C:T	LDL	APOB	UKBB	c.4943G>A (p.Gly1648Asp)	missense_variant	Not In ClinVar	45.72 [30.46] mg/dL	1	3.99994e-06	2	25	0.08	rs747178150
2:21011931:C:T	LDL	APOB	UKBB	c.4937G>A (p.Arg1646Lys)	missense_variant	Not In ClinVar	21.54 [30.46] mg/dL	1	NA	1	25	0.04	rs1048145717
2:21011949:G:C	LDL	APOB	UKBB	c.4919C>G (p.Ala1640Gly)	missense_variant	Not In ClinVar	18.08 [13.62] mg/dL	5	4.00795e-06	9	25	0.36	rs769028062
2:21011950:C:T	LDL	APOB	UKBB	c.4918G>A (p.Ala1640Thr)	missense_variant	Not In ClinVar	23.14 [15.22] mg/dL	4	4.00814e-06	7	25	0.28	rs1445836748
2:21012103:T:C	LDL	APOB	UKBB	c.4765A>G (p.Met1589Val)	missense_variant	Not In ClinVar	27.43 [21.53] mg/dL	2	NA	0	25	0	rs1572785258
2:21012221:A:T	LDL	APOB	UKBB	c.4647T>A (p.Asp1549Glu)	missense_variant	Not In ClinVar	33.43 [30.46] mg/dL	1	NA	8	25	0.32	NA
2:21012289:G:A	LDL	APOB	UKBB	c.4579C>T (p.Leu1527Phe)	missense_variant	Not In ClinVar	82.66 [30.46] mg/dL	1	NA	2	25	0.08	rs1258983472
2:21012348:C:T	LDL	APOB	UKBB	c.4520G>A (p.Arg1507Lys)	missense_variant	Not In ClinVar	17.02 [13.62] mg/dL	5	NA	1	25	0.04	rs748251675
2:21012411:A:G	LDL	APOB	UKBB	c.4457T>C (p.Ile1486Thr)	missense_variant	Not In ClinVar	45.61 [30.46] mg/dL	1	NA	3	25	0.12	NA
2:21012513:A:G	LDL	APOB	UKBB	c.4355T>C (p.Leu1452Ser)	missense_variant	Not In ClinVar	18.06 [30.46] mg/dL	1	NA	2	25	0.08	NA
2:21012516:C:T	LDL	APOB	UKBB	c.4352G>A (p.Gly1451Asp)	missense_variant	Not In ClinVar	25.55 [15.23] mg/dL	4	3.9833e-06	5	25	0.2	rs777471630,CD900272,CM900018,COSV51957674
2:21012526:C:T	LDL	APOB	UKBB	c.4342G>A (p.Val1448Ile)	missense_variant	Not In ClinVar	74.54 [30.46] mg/dL	1	NA	1	25	0.04	COSV51941240
2:21012582:T:G	LDL	APOB	UKBB	c.4286A>C (p.Lys1429Thr)	missense_variant	Not In ClinVar	28.17 [30.46] mg/dL	1	NA	9	25	0.36	NA
2:21012636:G:A	LDL	APOB	UKBB	c.4232C>T (p.Thr1411Ile)	missense_variant	Not In ClinVar	21.95 [21.28] mg/dL	2	NA	9	25	0.36	NA
2:21013357:A:G	LDL	APOB	UKBB	c.4019T>C (p.Phe1340Ser)	missense_variant	Not In ClinVar	19.94 [30.46] mg/dL	1	3.97697e-06	12	25	0.48	rs755257567
2:21013471:A:C	LDL	APOB	FOURIER	c.3905T>G (p.Phe1302Cys)	missense_variant	Not In ClinVar	25.98 [27.25] mg/dL	1	NA	9	25	0.36	rs979720051
2:21013475:G:A	LDL	APOB	FOURIER	c.3901C>T (p.Pro1301Ser)	missense_variant	Not In ClinVar	47.57 [27.28] mg/dL	1	NA	12	25	0.48	NA
2:21014513:C:G	LDL	APOB	UKBB	c.3777G>C (p.Lys1259Asn)	missense_variant	Not In ClinVar	30.28 [17.58] mg/dL	3	NA	5	25	0.2	COSV104576189
2:21014557:G:A	LDL	APOB	UKBB	c.3733C>T (p.Leu1245Phe)	missense_variant	Not In ClinVar	25.5 [30.46] mg/dL	1	NA	5	25	0.2	COSV51933541
2:21015492:A:G	LDL	APOB	UKBB	c.3386T>C (p.Leu1129Ser)	missense_variant	Not In ClinVar	23.14 [21.54] mg/dL	2	NA	8	25	0.32	COSV104576142
2:21015511:C:T	LDL	APOB	UKBB	c.3367G>A (p.Val1123Ile)	missense_variant	Not In ClinVar	26.72 [30.46] mg/dL	1	NA	2	25	0.08	NA
2:21016455:G:A	LDL	APOB	UKBB	c.3316C>T (p.Leu1106Phe)	missense_variant	Not In ClinVar	45.6 [30.46] mg/dL	1	7.95817e-06	3	25	0.12	rs750542641
2:21016532:T:C	LDL	APOB	UKBB	c.3239A>G (p.Asn1080Ser)	missense_variant	Not In ClinVar	18.2 [6.36] mg/dL	23	1.59067e-05	0	25	0	rs201825493,COSV51953956
2:21016575:T:A	LDL	APOB	UKBB	c.3196A>T (p.Ile1066Phe)	missense_variant	Not In ClinVar	72.15 [30.46] mg/dL	1	NA	11	25	0.44	NA
2:21016620:A:G	LDL	APOB	UKBB	c.3151T>C (p.Phe1051Leu)	missense_variant	Not In ClinVar	31.36 [30.46] mg/dL	1	NA	3	25	0.12	NA
2:21019040:C:T	LDL	APOB	UKBB	c.3073G>A (p.Glu1025Lys)	missense_variant	Not In ClinVar	33.4 [30.46] mg/dL	1	NA	8	25	0.32	NA
2:21019045:T:A	LDL	APOB	UKBB	c.3068A>T (p.Gln1023Leu)	missense_variant	Not In ClinVar	42.72 [30.46] mg/dL	1	NA	2	25	0.08	NA
2:21019077:C:G	LDL	APOB	UKBB	c.3036G>C (p.Glu1012Asp)	missense_variant	Not In ClinVar	29.54 [30.46] mg/dL	1	NA	2	25	0.08	NA
2:21019083:C:G	LDL	APOB	UKBB	c.3030G>C (p.Glu1010Asp)	missense_variant	Not In ClinVar	50.32 [30.46] mg/dL	1	3.97833e-06	2	25	0.08	rs764325150,COSV99268058
2:21019106:G:C	LDL	APOB	UKBB	c.3007C>G (p.Leu1003Val)	missense_variant	Not In ClinVar	38.15 [30.46] mg/dL	1	NA	3	25	0.12	COSV51938303
2:21019750:G:A	LDL	APOB	UKBB	c.2972C>T (p.Ser991Phe)	missense_variant	Not In ClinVar	51.32 [30.46] mg/dL	1	3.97852e-06	8	25	0.32	rs1188407566
2:21019753:G:A	LDL	APOB	UKBB	c.2969C>T (p.Ala990Val)	missense_variant	Not In ClinVar	65.4 [30.46] mg/dL	1	NA	9	25	0.36	NA
2:21019766:A:G	LDL	APOB	UKBB	c.2956T>C (p.Ser986Pro)	missense_variant	Not In ClinVar	32 [30.46] mg/dL	1	NA	10	25	0.4	NA
2:21019774:T:C	LDL	APOB	UKBB	c.2948A>G (p.Asn983Ser)	missense_variant	Not In ClinVar	88.16 [29.78] mg/dL	1	3.97719e-06	10	25	0.4	rs1407756735
2:21019835:A:G	LDL	APOB	UKBB	c.2887T>C (p.Trp963Arg)	missense_variant	Not In ClinVar	48.26 [30.46] mg/dL	1	NA	7	25	0.28	rs1435043458
2:21022919:C:T	LDL	APOB	UKBB	c.2728G>A (p.Gly910Ser)	missense_variant	Not In ClinVar	30.06 [21.54] mg/dL	2	7.95532e-06	8	25	0.32	rs747610107
2:21023026:A:G	LDL	APOB	UKBB	c.2621T>C (p.Val874Ala)	missense_variant	Not In ClinVar	20.92 [30.46] mg/dL	1	NA	2	25	0.08	NA
2:21023031:T:A	LDL	APOB	FOURIER	c.2616A>T (p.Glu872Asp)	missense_variant	Not In ClinVar	41.29 [27.42] mg/dL	1	3.98273e-06	1	25	0.04	rs767525908
2:21023538:A:G	LDL	APOB	UKBB	c.2591T>C (p.Leu864Pro)	missense_variant	Not In ClinVar	49.6 [30.46] mg/dL	1	NA	12	25	0.48	NA
2:21023563:G:A	LDL	APOB	UKBB	c.2566C>T (p.Pro856Ser)	missense_variant	Not In ClinVar	31.96 [30.46] mg/dL	1	NA	12	25	0.48	NA
2:21023565:G:A	LDL	APOB	UKBB	c.2564C>T (p.Ala855Val)	missense_variant	Not In ClinVar	32.4 [30.46] mg/dL	1	NA	6	25	0.24	NA
2:21023595:T:C	LDL	APOB	UKBB	c.2534A>G (p.Gln845Arg)	missense_variant	Not In ClinVar	34.12 [30.46] mg/dL	1	NA	7	25	0.28	CD051293
2:21023622:A:G	LDL	APOB	UKBB	c.2507T>C (p.Phe836Ser)	missense_variant	Not In ClinVar	66.77 [30.46] mg/dL	1	NA	15	25	0.6	NA
2:21023634:A:G	LDL	APOB	UKBB	c.2495T>C (p.Met832Thr)	missense_variant	Not In ClinVar	34.25 [30.46] mg/dL	1	NA	11	25	0.44	NA
2:21024934:A:G	LDL	APOB	UKBB	c.2435T>C (p.Met812Thr)	missense_variant	Not In ClinVar	18.42 [30.46] mg/dL	1	NA	8	25	0.32	rs943834069
2:21024973:A:G	LDL	APOB	UKBB	c.2396T>C (p.Leu799Pro)	missense_variant	Not In ClinVar	49.27 [30.46] mg/dL	1	NA	9	25	0.36	NA
2:21024983:C:T	LDL	APOB	UKBB	c.2386G>A (p.Gly796Arg)	missense_variant	Not In ClinVar	36.48 [30.46] mg/dL	1	NA	10	25	0.4	COSV104576034
2:21024995:G:A	LDL	APOB	FOURIER	c.2374C>T (p.Leu792Phe)	missense_variant	Not In ClinVar	19.08 [27.14] mg/dL	1	NA	2	25	0.08	NA
2:21025023:C:G	LDL	APOB	UKBB	c.2346G>C (p.Glu782Asp)	missense_variant	Not In ClinVar	17.45 [15.24] mg/dL	4	2.78394e-05	5	25	0.2	rs770250347
2:21025036:C:A	LDL	APOB	UKBB	c.2333G>T (p.Arg778Leu)	missense_variant	Not In ClinVar	27.84 [30.51] mg/dL	1	NA	8	25	0.32	COSV99264268
2:21025052:C:T	LDL	APOB	UKBB	c.2317G>A (p.Ala773Thr)	missense_variant	Not In ClinVar	79.72 [21.54] mg/dL	2	NA	14	25	0.56	COSV51924240
2:21025055:C:G	LDL	APOB	UKBB	c.2314G>C (p.Glu772Gln)	missense_variant	Not In ClinVar	43.23 [30.31] mg/dL	1	NA	8	25	0.32	NA
2:21025085:T:G	LDL	APOB	UKBB	c.2284A>C (p.Ile762Leu)	missense_variant	Not In ClinVar	78.99 [30.47] mg/dL	1	NA	4	25	0.16	NA
2:21025105:A:G	LDL	APOB	UKBB	c.2264T>C (p.Met755Thr)	missense_variant	Not In ClinVar	28.35 [30.46] mg/dL	1	NA	8	25	0.32	NA
2:21025121:T:C	LDL	APOB	UKBB	c.2248A>G (p.Met750Val)	missense_variant	Not In ClinVar	82.91 [30.47] mg/dL	1	3.99556e-06	5	25	0.2	rs1335266600
2:21026901:A:G	LDL	APOB	UKBB	c.2131T>C (p.Phe711Leu)	missense_variant	Not In ClinVar	23.66 [21.37] mg/dL	2	3.97842e-06	14	24	0.583333	rs746180039,COSV51954560
2:21026918:A:C	LDL	APOB	FOURIER	c.2114T>G (p.Phe705Cys)	missense_variant	Not In ClinVar	80.18 [27.23] mg/dL	1	3.97852e-06	17	25	0.68	rs898106597,COSV51928809
2:21026924:G:A	LDL	APOB	UKBB	c.2108C>T (p.Ala703Val)	missense_variant	Not In ClinVar	33.62 [30.46] mg/dL	1	NA	10	25	0.4	NA
2:21027979:A:C	LDL	APOB	UKBB	c.1916T>G (p.Leu639Arg)	missense_variant	Not In ClinVar	64.83 [30.46] mg/dL	1	NA	8	25	0.32	NA
2:21027992:G:A	LDL	APOB	UKBB	c.1903C>T (p.Arg635Trp)	missense_variant	Not In ClinVar	17.07 [30.46] mg/dL	1	2.38675e-05	10	25	0.4	rs548108916,CD096704,COSV51939155
2:21028000:T:C	LDL	APOB	UKBB	c.1895A>G (p.Lys632Arg)	missense_variant	Not In ClinVar	19.93 [30.46] mg/dL	1	NA	4	25	0.16	COSV51933784
2:21028025:G:A	LDL	APOB	UKBB	c.1870C>T (p.Leu624Phe)	missense_variant	Not In ClinVar	21 [30.46] mg/dL	1	NA	4	25	0.16	rs1572795958
2:21028370:G:A	LDL	APOB	UKBB	c.1786C>T (p.His596Tyr)	missense_variant	Not In ClinVar	18.1 [30.46] mg/dL	1	NA	18	25	0.72	rs1461214675
2:21028453:C:T	LDL	APOB	UKBB	c.1703G>A (p.Ser568Asn)	missense_variant	Not In ClinVar	19.03 [30.46] mg/dL	1	NA	0	25	0	NA
2:21028455:C:G	LDL	APOB	UKBB	c.1701G>C (p.Arg567Ser)	missense_variant	Not In ClinVar	34.3 [21.5] mg/dL	2	NA	7	25	0.28	rs981207307
2:21028466:T:G	LDL	APOB	FOURIER	c.1690A>C (p.Met564Leu)	missense_variant	Not In ClinVar	24.05 [27.42] mg/dL	1	NA	3	25	0.12	COSV99268810
2:21028499:A:G	LDL	APOB	UKBB	c.1657T>C (p.Ser553Pro)	missense_variant	Not In ClinVar	18.6 [30.27] mg/dL	1	NA	7	25	0.28	NA
2:21029748:G:A	LDL	APOB	UKBB	c.1508C>T (p.Thr503Ile)	missense_variant	Not In ClinVar	30.09 [30.46] mg/dL	1	NA	3	25	0.12	NA
2:21032529:G:A	LDL	APOB	UKBB	c.1177C>T (p.His393Tyr)	missense_variant	Not In ClinVar	19.42 [30.46] mg/dL	1	NA	6	25	0.24	NA
2:21032540:T:C	LDL	APOB	UKBB	c.1166A>G (p.Gln389Arg)	missense_variant	Not In ClinVar	82.59 [30.46] mg/dL	1	NA	8	25	0.32	rs1135402763,COSV51939677
2:21033416:G:A	LDL	APOB	UKBB	c.1007C>T (p.Thr336Ile)	missense_variant	Not In ClinVar	41.63 [30.47] mg/dL	1	NA	5	25	0.2	NA
2:21033422:T:G	LDL	APOB	UKBB	c.1001A>C (p.Lys334Thr)	missense_variant	Not In ClinVar	42.1 [30.47] mg/dL	1	3.97655e-06	0	25	0	rs1373621190
2:21033458:G:T	LDL	APOB	UKBB	c.965C>A (p.Ala322Asp)	missense_variant	Not In ClinVar	24.56 [21.54] mg/dL	2	3.97659e-06	6	25	0.24	rs750454285
2:21033518:C:G	LDL	APOB	UKBB	c.905G>C (p.Gly302Ala)	missense_variant	Not In ClinVar	27.16 [21.54] mg/dL	2	NA	6	25	0.24	NA
2:21035592:G:C	LDL	APOB	UKBB	c.810C>G (p.Phe270Leu)	missense_variant	Not In ClinVar	64.72 [23.56] mg/dL	2	NA	9	25	0.36	NA
2:21035643:C:A	LDL	APOB	UKBB	c.759G>T (p.Arg253Ser)	missense_variant	Not In ClinVar	36.38 [21.54] mg/dL	2	NA	8	25	0.32	COSV51932161
2:21035686:A:C	LDL	APOB	UKBB	c.716T>G (p.Ile239Ser)	missense_variant	Not In ClinVar	62.84 [30.46] mg/dL	1	NA	10	25	0.4	NA
2:21037101:A:G	LDL	APOB	UKBB	c.692T>C (p.Met231Thr)	missense_variant	Not In ClinVar	20.2 [29.93] mg/dL	1	NA	7	25	0.28	NA
2:21040991:T:G	LDL	APOB	UKBB	c.330A>C (p.Lys110Asn)	missense_variant	Not In ClinVar	50.45 [15.58] mg/dL	4	NA	2	25	0.08	NA
2:21041026:G:T	LDL	APOB	UKBB	c.295C>A (p.Leu99Met)	missense_variant	Not In ClinVar	60 [30.46] mg/dL	1	NA	9	25	0.36	NA
2:21041055:C:T	LDL	APOB	UKBB	c.266G>A (p.Ser89Asn)	missense_variant	Not In ClinVar	17.31 [12.43] mg/dL	6	3.99495e-06	0	25	0	rs1226992086
2:21042393:C:A	LDL	APOB	UKBB	c.205G>T (p.Asp69Tyr)	missense_variant	Not In ClinVar	18.83 [30.47] mg/dL	1	NA	11	25	0.44	NA
2:21042402:C:G	LDL	APOB	UKBB	c.196G>C (p.Gly66Arg)	missense_variant	Not In ClinVar	57.69 [30.46] mg/dL	1	NA	9	25	0.36	NA
2:21042473:T:C	LDL	APOB	UKBB	c.125A>G (p.Asp42Gly)	missense_variant	Not In ClinVar	30.69 [30.47] mg/dL	1	NA	5	25	0.2	NA
2:21043539:A:C	LDL	APOB	UKBB	c.95T>G (p.Leu32Arg)	missense_variant	Not In ClinVar	43.28 [30.46] mg/dL	1	NA	2	25	0.08	rs1350695060
20:44406138:C:T	HbA1c	HNF4A	UKBB	c.196C>T (p.Arg66Trp)	missense_variant	Not In ClinVar	0.53 [0.49] (%)	1	NA	25	30	0.833333	NA
20:44407388:C:G	HbA1c	HNF4A	UKBB	c.298C>G (p.Arg100Gly)	missense_variant	Not In ClinVar	1.62 [0.49] (%)	1	NA	22	30	0.733333	CM108584
20:44407414:G:C	HbA1c	HNF4A	UKBB	c.324G>C (p.Lys108Asn)	missense_variant	Not In ClinVar	0.52 [0.49] (%)	1	NA	19	30	0.633333	NA
20:44413711:G:A	HbA1c	HNF4A	UKBB	c.403G>A (p.Asp135Asn)	missense_variant	Not In ClinVar	0.31 [0.49] (%)	1	NA	27	30	0.9	CM021614,CM021615,COSV57390171
20:44413727:G:A	HbA1c	HNF4A	FOURIER	c.419G>A (p.Arg140Gln)	missense_variant	Not In ClinVar	0.62 [0.89] (%)	1	4.78065e-05	19	29	0.655172	rs764196059,COSV57389196
20:44413739:A:G	HbA1c	HNF4A	UKBB	c.431A>G (p.Tyr144Cys)	missense_variant	Not In ClinVar	0.9 [0.49] (%)	1	NA	18	30	0.6	NA
20:44413769:C:T	HbA1c	HNF4A	UKBB	c.461C>T (p.Ala154Val)	missense_variant	Not In ClinVar	0.31 [0.34] (%)	2	1.19899e-05	8	30	0.266667	rs147342965,COSV57388658
20:44414534:G:A	HbA1c	HNF4A	UKBB	c.520G>A (p.Gly174Ser)	missense_variant	Not In ClinVar	0.66 [0.16] (%)	10	7.95399e-06	8	30	0.266667	rs760038979,COSV57389703
20:44414581:G:C	HbA1c	HNF4A	UKBB	c.567G>C (p.Glu189Asp)	missense_variant	Not In ClinVar	0.74 [0.49] (%)	1	NA	12	30	0.4	NA
20:44414617:G:A	HbA1c	HNF4A	UKBB	c.603G>A (p.Trp201Ter)	stop_gained	Not In ClinVar	0.53 [0.49] (%)	1	NA	11	12	0.916667	NA
20:44414649:C:T	HbA1c	HNF4A	FOURIER	c.635C>T (p.Pro212Leu)	missense_variant	Not In ClinVar	0.48 [0.45] (%)	4	0.000165441	14	29	0.482759	rs201749293,CM1512685
20:44414660:C:A	HbA1c	HNF4A	UKBB	c.646C>A (p.Gln216Lys)	missense_variant	Not In ClinVar	0.37 [0.49] (%)	1	NA	23	30	0.766667	CM1310940
20:44419732:A:G	HbA1c	HNF4A	UKBB	c.748A>G (p.Ile250Val)	missense_variant	Not In ClinVar	0.7 [0.49] (%)	1	1.1943e-05	10	29	0.344828	rs773402510,COSV57385775
20:44419741:C:T	HbA1c	HNF4A	UKBB	c.757C>T (p.Arg253Trp)	missense_variant	Not In ClinVar	0.75 [0.34] (%)	2	3.9801e-06	26	29	0.896552	rs376013528,CM082885
20:44419764:G:C	HbA1c	HNF4A	UKBB	c.780G>C (p.Glu260Asp)	missense_variant	Not In ClinVar	0.34 [0.34] (%)	2	NA	9	30	0.3	rs1259110384
20:44419766:T:C	HbA1c	HNF4A	UKBB	c.782T>C (p.Met261Thr)	missense_variant	Not In ClinVar	0.34 [0.48] (%)	1	NA	15	30	0.5	NA
20:44424117:G:T	HbA1c	HNF4A	UKBB	c.992G>T (p.Arg331Leu)	missense_variant	Not In ClinVar	1.23 [0.29] (%)	3	NA	22	30	0.733333	CM088458,COSV100291180
20:44424222:T:C	HbA1c	HNF4A	UKBB	c.1097T>C (p.Ile366Thr)	missense_variant	Not In ClinVar	0.69 [0.34] (%)	2	3.99377e-06	23	30	0.766667	rs777332317
20:44424224:G:T	HbA1c	HNF4A	UKBB	c.1099G>T (p.Asp367Tyr)	missense_variant	Not In ClinVar	0.49 [0.49] (%)	1	NA	26	30	0.866667	CM108586
20:44428401:G:A	HbA1c	HNF4A	UKBB	c.1196G>A (p.Gly399Glu)	missense_variant	Not In ClinVar	0.37 [0.49] (%)	1	3.9782e-06	7	30	0.233333	rs769972803,COSV100290981
20:44428427:A:G	HbA1c	HNF4A	UKBB	c.1222A>G (p.Met408Val)	missense_variant	Not In ClinVar	1.13 [0.49] (%)	1	4.37661e-05	8	30	0.266667	rs530264224
20:44428431:C:A	HbA1c	HNF4A	UKBB	c.1226C>A (p.Pro409His)	missense_variant	Not In ClinVar	0.39 [0.28] (%)	3	3.9788e-06	11	29	0.37931	rs148745312
20:44428436:C:A	HbA1c	HNF4A	UKBB	c.1231C>A (p.His411Asn)	missense_variant	Not In ClinVar	0.43 [0.34] (%)	2	7.95957e-06	5	30	0.166667	rs762669064
20:44428440:T:C	HbA1c	HNF4A	UKBB	c.1235T>C (p.Leu412Pro)	missense_variant	Not In ClinVar	0.36 [0.49] (%)	1	NA	9	30	0.3	NA
20:44428457:T:C	HbA1c	HNF4A	UKBB	c.1252T>C (p.Cys418Arg)	missense_variant	Not In ClinVar	0.49 [0.49] (%)	1	NA	14	30	0.466667	COSV57380592
20:44428479:G:A	HbA1c	HNF4A	UKBB	c.1274G>A (p.Gly425Glu)	missense_variant	Not In ClinVar	0.47 [0.28] (%)	3	2.39701e-05	4	30	0.133333	rs755961897,CM173550,COSV57384474
3:38550406:T:C	QTc	SCN5A	TOPMed	c.5963A>G (p.Gln1988Arg)	missense_variant	Not In ClinVar	24.15 [21.77] ms	1	NA	8	26	0.307692	rs1052861074
3:38550622:A:G	QTc	SCN5A	TOPMed	c.5747T>C (p.Leu1916Pro)	missense_variant	Not In ClinVar	43.37 [22.2] ms	1	NA	20	26	0.769231	rs765713843
3:38550671:C:T	QTc	SCN5A	UKBB	c.5698G>A (p.Glu1900Lys)	missense_variant	Not In ClinVar	24.84 [13.32] ms	3	2.0057e-05	22	25	0.88	rs199473325,CM097691,COSV61117016
3:38550993:C:G	QTc	SCN5A	TOPMed	c.5376G>C (p.Met1792Ile)	missense_variant	Not In ClinVar	32.09 [21.86] ms	1	NA	16	26	0.615385	NA
3:38551454:C:T	QTc	SCN5A	UKBB	c.4915G>A (p.Ala1639Thr)	missense_variant	Not In ClinVar	18.2 [23.07] ms	1	NA	19	26	0.730769	rs1016091566
3:38554279:C:A	QTc	SCN5A	TOPMed	c.4810G>T (p.Gly1604Cys)	missense_variant	Not In ClinVar	29.59 [22.35] ms	1	8.13193e-06	21	26	0.807692	rs794728938
3:38554302:A:G	QTc	SCN5A	TOPMed	c.4787T>C (p.Val1596Ala)	missense_variant	Not In ClinVar	46.03 [22.25] ms	1	NA	20	26	0.769231	rs775062862
3:38554303:C:A	QTc	SCN5A	TOPMed	c.4786G>T (p.Val1596Leu)	missense_variant	Not In ClinVar	18.01 [21.86] ms	1	NA	17	26	0.653846	rs199473279,CM097851
3:38554476:C:A	QTc	SCN5A	UKBB	c.4613G>T (p.Cys1538Phe)	missense_variant	Not In ClinVar	47.74 [23.08] ms	1	4.0121e-06	19	26	0.730769	rs770780069
3:38554491:A:G	QTc	SCN5A	UKBB	c.4598T>C (p.Ile1533Thr)	missense_variant	Not In ClinVar	26.86 [23.07] ms	1	NA	22	26	0.846154	NA
3:38556540:C:A	QTc	SCN5A	UKBB	c.4335G>T (p.Met1445Ile)	missense_variant	Not In ClinVar	31.87 [16.31] ms	2	NA	20	26	0.769231	NA
3:38560200:C:T	QTc	SCN5A	UKBB	c.4189G>A (p.Val1397Met)	missense_variant	Not In ClinVar	49.18 [23.06] ms	1	8.01712e-06	19	26	0.730769	rs1434495282
3:38560202:T:C	QTc	SCN5A	UKBB	c.4187A>G (p.Lys1396Arg)	missense_variant	Not In ClinVar	17.27 [23.06] ms	1	NA	18	26	0.692308	CD982942
3:38560362:A:G	QTc	SCN5A	TOPMed	c.4027T>C (p.Phe1343Leu)	missense_variant	Not In ClinVar	50.73 [22.19] ms	1	NA	23	26	0.884615	rs199473228,CM100704
3:38560389:T:C	QTc	SCN5A	TOPMed	c.4000A>G (p.Met1334Val)	missense_variant	Not In ClinVar	14.91 [22.35] ms	1	NA	19	25	0.76	rs374268607
3:38562477:A:C	QTc	SCN5A	UKBB	c.3898T>G (p.Ser1300Ala)	missense_variant	Not In ClinVar	21.2 [23.07] ms	1	NA	16	26	0.615385	NA
3:38566567:A:G	QTc	SCN5A	UKBB	c.3679T>C (p.Tyr1227His)	missense_variant	Not In ClinVar	21.25 [23.07] ms	1	4.00542e-06	20	26	0.769231	rs199473205,CM100693
3:38575437:A:T	QTc	SCN5A	UKBB	c.3523T>A (p.Cys1175Ser)	missense_variant	Not In ClinVar	21.87 [23.07] ms	1	NA	15	26	0.576923	rs1390530399
3:38575442:C:T	QTc	SCN5A	UKBB	c.3518G>A (p.Arg1173Gln)	missense_variant	Not In ClinVar	25.36 [16.31] ms	2	NA	5	26	0.192308	rs772266572,COSV61118896,COSV61138460
3:38576711:A:T	QTc	SCN5A	UKBB	c.3458T>A (p.Ile1153Asn)	missense_variant	Not In ClinVar	44.84 [16.31] ms	2	8.3944e-06	12	26	0.461538	rs536585114
3:38579437:C:A	QTc	SCN5A	TOPMed	c.3284G>T (p.Ser1095Ile)	missense_variant	Not In ClinVar	14.32 [21.81] ms	1	NA	12	25	0.48	rs1254283773
3:38579455:G:T	QTc	SCN5A	UKBB	c.3266C>A (p.Pro1089Gln)	missense_variant	Not In ClinVar	23.78 [23.07] ms	1	4.06537e-06	3	25	0.12	rs1805125,CM058368,COSV100349564
3:38580944:T:G	QTc	SCN5A	TOPMed	c.3215A>C (p.Glu1072Ala)	missense_variant	Not In ClinVar	14.29 [12.13] ms	4	NA	8	25	0.32	rs879180388
3:38580945:C:A	QTc	SCN5A	TOPMed	c.3214G>T (p.Glu1072Ter)	stop_gained	Not In ClinVar	14.29 [12.13] ms	4	NA	8	12	0.666667	rs879114460,CM1616198
3:38581049:C:A	QTc	SCN5A	TOPMed	c.3110G>T (p.Gly1037Val)	missense_variant	Not In ClinVar	21.48 [21.91] ms	1	NA	12	25	0.48	rs201831535
3:38581209:G:C	QTc	SCN5A	TOPMed	c.2950C>G (p.Leu984Val)	missense_variant	Not In ClinVar	13.83 [15.78] ms	2	NA	4	26	0.153846	rs1388344088
3:38581222:A:T	QTc	SCN5A	TOPMed	c.2937T>A (p.Asp979Glu)	missense_variant	Not In ClinVar	16.28 [22.16] ms	1	NA	7	26	0.269231	rs1370048998
3:38581263:T:C	QTc	SCN5A	UKBB	c.2896A>G (p.Ile966Val)	missense_variant	Not In ClinVar	13.35 [23.08] ms	1	NA	15	26	0.576923	NA
3:38581278:G:C	QTc	SCN5A	TOPMed	c.2881C>G (p.Leu961Val)	missense_variant	Not In ClinVar	13.88 [21.85] ms	1	NA	11	26	0.423077	NA
3:38585882:A:G	QTc	SCN5A	TOPMed	c.2596T>C (p.Ser866Pro)	missense_variant	Not In ClinVar	34.79 [21.87] ms	1	3.97956e-06	13	26	0.5	rs781480956
3:38585887:T:C	QTc	SCN5A	UKBB	c.2591A>G (p.Asn864Ser)	missense_variant	Not In ClinVar	12.19 [23.07] ms	1	NA	8	26	0.307692	NA
3:38587491:T:C	QTc	SCN5A	UKBB	c.2345A>G (p.Asn782Ser)	missense_variant	Not In ClinVar	13.46 [16.31] ms	2	NA	21	26	0.807692	NA
3:38587525:G:A	QTc	SCN5A	UKBB	c.2311C>T (p.Leu771Phe)	missense_variant	Not In ClinVar	31.84 [23.1] ms	1	NA	14	26	0.538462	NA
3:38597847:A:G	QTc	SCN5A	UKBB	c.2144T>C (p.Met715Thr)	missense_variant	Not In ClinVar	28.72 [16.31] ms	2	4.01136e-06	10	26	0.384615	rs1246637863
3:38597883:C:T	QTc	SCN5A	UKBB	c.2108G>A (p.Trp703Ter)	stop_gained	Not In ClinVar	72.41 [23.06] ms	1	NA	8	12	0.666667	COSV104658842
3:38597896:A:G	QTc	SCN5A	UKBB	c.2095T>C (p.Cys699Arg)	missense_variant	Not In ClinVar	21.95 [23.06] ms	1	NA	20	26	0.769231	NA
3:38599046:G:A	QTc	SCN5A	UKBB	c.1895C>T (p.Thr632Met)	missense_variant	Not In ClinVar	18.94 [23.06] ms	1	1.22693e-05	16	26	0.615385	rs199473134,CM100662
3:38604004:C:G	QTc	SCN5A	TOPMed	c.1598G>C (p.Arg533Pro)	missense_variant	Not In ClinVar	12.2 [21.86] ms	1	NA	17	26	0.653846	rs146848219,COSV100351354
3:38604745:T:A	QTc	SCN5A	TOPMed	c.1502A>T (p.Asp501Val)	missense_variant	Not In ClinVar	12.89 [21.86] ms	1	NA	19	26	0.730769	rs199473117,CM100656
3:38606139:A:T	QTc	SCN5A	UKBB	c.1150T>A (p.Ser384Thr)	missense_variant	Not In ClinVar	28.06 [23.07] ms	1	4.01671e-06	14	26	0.538462	rs747551321
3:38609742:C:T	QTc	SCN5A	UKBB	c.926G>A (p.Ser309Asn)	missense_variant	Not In ClinVar	16.48 [23.06] ms	1	4.02917e-06	3	26	0.115385	rs780325353
3:38609764:C:T	QTc	SCN5A	TOPMed	c.904G>A (p.Glu302Lys)	missense_variant	Not In ClinVar	18.53 [21.85] ms	1	NA	3	26	0.115385	rs1060501136,COSV61139815
3:38609814:G:A	QTc	SCN5A	UKBB	c.854C>T (p.Thr285Ile)	missense_variant	Not In ClinVar	14.65 [23.07] ms	1	NA	11	26	0.423077	NA
3:38609835:T:C	QTc	SCN5A	TOPMed	c.833A>G (p.His278Arg)	missense_variant	Not In ClinVar	20.12 [21.91] ms	1	NA	15	26	0.576923	NA
3:38609917:C:T	QTc	SCN5A	TOPMed	c.751G>A (p.Ala251Thr)	missense_variant	Not In ClinVar	17.49 [21.88] ms	1	NA	17	26	0.653846	rs1274755542
3:38613775:A:G	QTc	SCN5A	UKBB	c.671T>C (p.Leu224Pro)	missense_variant	Not In ClinVar	17.56 [23.09] ms	1	NA	NA	NA	NA	NA
3:38620937:G:C	QTc	SCN5A	UKBB	c.517C>G (p.Leu173Val)	missense_variant	Not In ClinVar	35.55 [23.07] ms	1	NA	12	26	0.461538	rs1257767162,COSV104658794,COSV61128766
3:38622408:C:A	QTc	SCN5A	UKBB	c.474G>T (p.Lys158Asn)	missense_variant	Not In ClinVar	38.47 [23.07] ms	1	NA	17	26	0.653846	NA
3:38622419:G:T	QTc	SCN5A	UKBB	c.463C>A (p.Pro155Thr)	missense_variant	Not In ClinVar	17.63 [23.07] ms	1	NA	7	26	0.269231	COSV61115365
3:38622428:C:T	QTc	SCN5A	UKBB	c.454G>A (p.Asp152Asn)	missense_variant	Not In ClinVar	49.09 [22.97] ms	1	1.21939e-05	10	26	0.384615	rs778337208,COSV61117229
3:38622471:G:C	QTc	SCN5A	TOPMed	c.411C>G (p.Ile137Met)	missense_variant	Not In ClinVar	20.93 [21.88] ms	1	NA	19	26	0.730769	rs1477081891,CM1313242
7:150946932:G:A	QTc	KCNH2	TOPMed	c.3275C>T (p.Ser1092Phe)	missense_variant	Not In ClinVar	29.73 [22.32] ms	1	4.10058e-06	10	29	0.344828	rs147510453,COSV51144564
7:150947032:C:A	QTc	KCNH2	UKBB	c.3175G>T (p.Asp1059Tyr)	missense_variant	Not In ClinVar	21.88 [23.06] ms	1	NA	22	30	0.733333	NA
7:150947048:C:A	QTc	KCNH2	UKBB	c.3159G>T (p.Glu1053Asp)	missense_variant	Not In ClinVar	27.55 [23.06] ms	1	NA	20	30	0.666667	NA
7:150947053:G:T	QTc	KCNH2	UKBB	c.3154C>A (p.Leu1052Met)	missense_variant	Not In ClinVar	16.99 [23.07] ms	1	NA	15	29	0.517241	CD057246
7:150947352:T:A	QTc	KCNH2	UKBB	c.3128A>T (p.Asp1043Val)	missense_variant	Not In ClinVar	13.63 [23.07] ms	1	NA	21	30	0.7	rs962739782,CM1212802
7:150947392:G:T	QTc	KCNH2	UKBB	c.3088C>A (p.Pro1030Thr)	missense_variant	Not In ClinVar	25.52 [23.08] ms	1	NA	9	30	0.3	NA
7:150947716:G:C	QTc	KCNH2	UKBB	c.2855C>G (p.Pro952Arg)	missense_variant	Not In ClinVar	20.11 [23.09] ms	1	NA	14	30	0.466667	rs765920319
7:150947747:C:T	QTc	KCNH2	UKBB	c.2824G>A (p.Glu942Lys)	missense_variant	Not In ClinVar	15.05 [23.09] ms	1	NA	15	30	0.5	NA
7:150947827:G:A	QTc	KCNH2	TOPMed	c.2744C>T (p.Ala915Val)	missense_variant	Not In ClinVar	38.48 [22.22] ms	1	NA	8	30	0.266667	rs199473437,CD097538
7:150947831:C:G	QTc	KCNH2	TOPMed	c.2740G>C (p.Gly914Arg)	missense_variant	Not In ClinVar	26.15 [22.09] ms	1	NA	10	30	0.333333	NA
7:150948488:C:T	QTc	KCNH2	UKBB	c.2648G>A (p.Arg883Gln)	missense_variant	Not In ClinVar	19.68 [16.31] ms	2	2.40111e-05	14	30	0.466667	rs748821862,CM168456,COSV51164027,COSV51231051
7:150948525:A:C	QTc	KCNH2	TOPMed	c.2611T>G (p.Ser871Ala)	missense_variant	Not In ClinVar	23.79 [22.34] ms	1	NA	14	29	0.482759	rs986136917
7:150948866:T:A	QTc	KCNH2	UKBB	c.2582A>T (p.Asn861Ile)	missense_variant	Not In ClinVar	46.36 [16.31] ms	2	NA	25	30	0.833333	rs121912513,CM002314
7:150948966:A:T	QTc	KCNH2	UKBB	c.2482T>A (p.Cys828Ser)	missense_variant	Not In ClinVar	47.5 [23.06] ms	1	NA	25	30	0.833333	NA
7:150948991:G:T	QTc	KCNH2	TOPMed	c.2457C>A (p.Asn819Lys)	missense_variant	Not In ClinVar	36.85 [21.87] ms	1	3.977e-06	14	29	0.482759	rs768725008
7:150950255:G:A	QTc	KCNH2	UKBB	c.2311C>T (p.His771Tyr)	missense_variant	Not In ClinVar	21.17 [23.07] ms	1	NA	23	30	0.766667	NA
7:150950282:G:A	QTc	KCNH2	UKBB	c.2284C>T (p.His762Tyr)	missense_variant	Not In ClinVar	27.08 [16.31] ms	2	NA	22	30	0.733333	NA
7:150950956:C:T	QTc	KCNH2	UKBB	c.2110G>A (p.Ala704Thr)	missense_variant	Not In ClinVar	28.26 [23.06] ms	1	3.97782e-06	22	30	0.733333	rs773524985,COSV51127247
7:150951007:G:A	QTc	KCNH2	TOPMed	c.2059C>T (p.His687Tyr)	missense_variant	Not In ClinVar	15.6 [21.85] ms	1	NA	22	29	0.758621	rs199472982,CM097481
7:150951660:T:G	QTc	KCNH2	TOPMed	c.1733A>C (p.His578Pro)	missense_variant	Not In ClinVar	12.84 [21.87] ms	1	NA	15	30	0.5	rs794728376
7:150952477:A:G	QTc	KCNH2	TOPMed	c.1505T>C (p.Met502Thr)	missense_variant	Not In ClinVar	17.23 [21.87] ms	1	NA	21	30	0.7	rs867220128
7:150952519:C:T	QTc	KCNH2	TOPMed	c.1463G>A (p.Arg488His)	missense_variant	Not In ClinVar	31.27 [13.18] ms	3	1.19312e-05	22	29	0.758621	rs546266276
7:150952607:C:T	QTc	KCNH2	UKBB	c.1375G>A (p.Val459Met)	missense_variant	Not In ClinVar	16.57 [23.07] ms	1	NA	25	30	0.833333	COSV51222439
7:150952669:T:C	QTc	KCNH2	TOPMed	c.1313A>G (p.Glu438Gly)	missense_variant	Not In ClinVar	16.08 [21.79] ms	1	NA	15	30	0.5	rs1031735029
7:150952793:G:T	QTc	KCNH2	UKBB	c.1189C>A (p.Arg397Ser)	missense_variant	Not In ClinVar	28.81 [23.06] ms	1	NA	18	30	0.6	COSV51125839,COSV51215370
7:150957500:C:T	QTc	KCNH2	UKBB	c.919G>A (p.Ala307Thr)	missense_variant	Not In ClinVar	17.89 [23.08] ms	1	NA	15	30	0.5	COSV99030381
7:150958100:C:T	QTc	KCNH2	TOPMed	c.875G>A (p.Arg292His)	missense_variant	Not In ClinVar	27.96 [22.35] ms	1	NA	17	30	0.566667	rs1355952300
7:150958169:C:T	QTc	KCNH2	UKBB	c.806G>A (p.Arg269Gln)	missense_variant	Not In ClinVar	14.98 [23.07] ms	1	NA	12	30	0.4	NA
7:150958221:G:A	QTc	KCNH2	TOPMed	c.754C>T (p.Arg252Trp)	missense_variant	Not In ClinVar	51.3 [13.23] ms	3	NA	15	30	0.5	rs199472874,CD031843,CM099221
7:150958229:G:A	QTc	KCNH2	TOPMed	c.746C>T (p.Pro249Leu)	missense_variant	Not In ClinVar	42.53 [22.26] ms	1	NA	9	30	0.3	NA
7:150958238:C:T	QTc	KCNH2	UKBB	c.737G>A (p.Gly246Asp)	missense_variant	Not In ClinVar	14.37 [23.06] ms	1	NA	8	30	0.266667	NA
7:150958312:G:T	QTc	KCNH2	TOPMed	c.663C>A (p.His221Gln)	missense_variant	Not In ClinVar	16.96 [22.3] ms	1	NA	8	30	0.266667	rs752896394,CM1111757,COSV51130917
7:150958315:G:C	QTc	KCNH2	UKBB	c.660C>G (p.Asn220Lys)	missense_variant	Not In ClinVar	40.49 [23.11] ms	1	NA	10	30	0.333333	NA
7:150958383:C:G	QTc	KCNH2	TOPMed	c.592G>C (p.Val198Leu)	missense_variant	Not In ClinVar	12.27 [21.88] ms	1	1.22151e-05	6	30	0.2	rs768347062
7:150958399:C:CCCCGGGGCG	QTc	KCNH2	TOPMed	c.567_575dup (p.Pro191_Ala193dup)	inframe_insertion	Not In ClinVar	13.58 [15.46] ms	2	NA	NA	NA	NA	rs1370496092
7:150958486:G:C	QTc	KCNH2	UKBB	c.489C>G (p.Phe163Leu)	missense_variant	Not In ClinVar	16.15 [23.07] ms	1	NA	12	30	0.4	rs1307704357
7:150959674:T:G	QTc	KCNH2	UKBB	c.370A>C (p.Met124Leu)	missense_variant	Not In ClinVar	21 [23.07] ms	1	NA	16	30	0.533333	NA
7:150974783:C:T	QTc	KCNH2	TOPMed	c.235G>A (p.Ala79Thr)	missense_variant	Not In ClinVar	27.63 [21.87] ms	1	4.36903e-06	14	30	0.466667	rs794728494
7:150974783:C:T	QTc	KCNH2	UKBB	c.235G>A (p.Ala79Thr)	missense_variant	Not In ClinVar	16.73 [23.07] ms	1	4.36903e-06	14	30	0.466667	rs794728494
7:150974924:C:G	QTc	KCNH2	UKBB	c.94G>C (p.Ala32Pro)	missense_variant	Not In ClinVar	21.18 [23.07] ms	1	NA	26	30	0.866667	CM097269
7:150974930:T:G	QTc	KCNH2	UKBB	c.88A>C (p.Ile30Leu)	missense_variant	Not In ClinVar	18.19 [23.08] ms	1	NA	9	30	0.3	NA
7:44145502:G:T	HbA1c	GCK	UKBB	c.1248C>A (p.His416Gln)	missense_variant	Not In ClinVar	0.59 [0.34] (%)	2	NA	24	28	0.857143	NA
7:44145522:C:G	HbA1c	GCK	UKBB	c.1228G>C (p.Gly410Arg)	missense_variant	Not In ClinVar	1.18 [0.49] (%)	1	NA	28	28	1	NA
7:44145542:C:G	HbA1c	GCK	UKBB	c.1208G>C (p.Arg403Pro)	missense_variant	Not In ClinVar	0.33 [0.24] (%)	4	NA	17	28	0.607143	COSV99790144
7:44145560:C:T	HbA1c	GCK	UKBB	c.1190G>A (p.Arg397His)	missense_variant	Not In ClinVar	1.38 [0.49] (%)	1	NA	20	28	0.714286	CM057328,COSV99789988
7:44145569:C:T	HbA1c	GCK	FOURIER	c.1181G>A (p.Arg394His)	missense_variant	Not In ClinVar	0.99 [0.89] (%)	1	NA	18	28	0.642857	rs1235227560
7:44145606:A:C	HbA1c	GCK	FOURIER	c.1144T>G (p.Cys382Gly)	missense_variant	Not In ClinVar	0.87 [0.89] (%)	1	NA	23	28	0.821429	CD097043,CM096937,CM096938
7:44145725:G:C	HbA1c	GCK	FOURIER	c.1025C>G (p.Thr342Arg)	missense_variant	Not In ClinVar	0.59 [0.89] (%)	1	2.87866e-05	5	27	0.185185	rs749208290
7:44146557:G:T	HbA1c	GCK	UKBB	c.925C>A (p.Leu309Ile)	missense_variant	Not In ClinVar	1.21 [0.37] (%)	2	NA	17	28	0.607143	NA
7:44146558:C:A	HbA1c	GCK	UKBB	c.924G>T (p.Arg308Ser)	missense_variant	Not In ClinVar	0.62 [0.49] (%)	1	NA	12	28	0.428571	NA
7:44146563:G:A	HbA1c	GCK	UKBB	c.919C>T (p.Leu307Phe)	missense_variant	Not In ClinVar	0.79 [0.49] (%)	1	NA	17	28	0.607143	NA
7:44146572:G:A	HbA1c	GCK	UKBB	c.910C>T (p.Leu304Phe)	missense_variant	Not In ClinVar	3.76 [0.49] (%)	1	NA	17	28	0.607143	COSV60786585
7:44146604:A:C	HbA1c	GCK	UKBB	c.878T>G (p.Ile293Arg)	missense_variant	Not In ClinVar	0.97 [0.49] (%)	1	NA	25	28	0.892857	CM1211061
7:44147679:G:T	HbA1c	GCK	FOURIER	c.834C>A (p.Asp278Glu)	missense_variant	Not In ClinVar	0.67 [0.89] (%)	1	NA	23	28	0.821429	CM032916,CM097113,COSV60786685
7:44147798:G:C	HbA1c	GCK	FOURIER	c.715C>G (p.Gln239Glu)	missense_variant	Not In ClinVar	1.04 [0.89] (%)	1	NA	9	28	0.321429	CM096795
7:44147800:A:G	HbA1c	GCK	UKBB	c.713T>C (p.Met238Thr)	missense_variant	Not In ClinVar	0.55 [0.49] (%)	1	NA	18	28	0.642857	CD002168
7:44147809:A:G	HbA1c	GCK	FOURIER	c.704T>C (p.Met235Thr)	missense_variant	Not In ClinVar	1.26 [0.89] (%)	1	NA	22	28	0.785714	rs193922323,CM032914,CM096865
7:44147810:T:A	HbA1c	GCK	UKBB	c.703A>T (p.Met235Leu)	missense_variant	Not In ClinVar	0.98 [0.49] (%)	1	NA	19	28	0.678571	CM070147
7:44147816:A:G	HbA1c	GCK	UKBB	c.697T>C (p.Cys233Arg)	missense_variant	Not In ClinVar	1.37 [0.49] (%)	1	NA	24	28	0.857143	CM074230
7:44149781:A:T	HbA1c	GCK	UKBB	c.658T>A (p.Cys220Ser)	missense_variant	Not In ClinVar	0.89 [0.49] (%)	1	NA	21	28	0.75	CM1310930
7:44149785:A:T	HbA1c	GCK	UKBB	c.654T>A (p.His218Gln)	missense_variant	Not In ClinVar	0.82 [0.34] (%)	2	NA	11	28	0.392857	NA
7:44149797:G:GT	HbA1c	GCK	UKBB	c.641dup (p.Tyr214Ter)	stop_gained,frameshift_variant	Not In ClinVar	1.66 [0.49] (%)	1	NA	NA	NA	NA	NA
7:44149817:C:A	HbA1c	GCK	UKBB	c.622G>T (p.Ala208Ser)	missense_variant	Not In ClinVar	1.51 [0.49] (%)	1	NA	22	28	0.785714	CM068316,CM082783
7:44149832:C:T	HbA1c	GCK	UKBB	c.607G>A (p.Val203Met)	missense_variant	Not In ClinVar	1.32 [0.49] (%)	1	NA	24	28	0.857143	COSV60787253
7:44149981:G:C	HbA1c	GCK	UKBB	c.567C>G (p.Ile189Met)	missense_variant	Not In ClinVar	1.33 [0.49] (%)	1	NA	20	28	0.714286	COSV60787388
7:44150961:C:A	HbA1c	GCK	UKBB	c.478G>T (p.Asp160Tyr)	missense_variant	Not In ClinVar	0.82 [0.49] (%)	1	NA	21	28	0.75	CM096832,COSV60786479
7:44150978:A:G	HbA1c	GCK	UKBB	c.461T>C (p.Val154Ala)	missense_variant	Not In ClinVar	0.99 [0.34] (%)	2	NA	21	28	0.75	NA
7:44151010:C:A	HbA1c	GCK	UKBB	c.429G>T (p.Lys143Asn)	missense_variant	Not In ClinVar	0.47 [0.49] (%)	1	NA	17	28	0.607143	CD097179
7:44151033:T:C	HbA1c	GCK	UKBB	c.406A>G (p.Lys136Glu)	missense_variant	Not In ClinVar	0.71 [0.49] (%)	1	NA	14	28	0.5	rs1330663908
7:44151048:A:G	HbA1c	GCK	UKBB	c.391T>C (p.Ser131Pro)	missense_variant	Not In ClinVar	1.17 [0.49] (%)	1	NA	23	28	0.821429	rs104894010,CM930296
7:44152275:TCAGCAGTG:T	HbA1c	GCK	UKBB	c.351_358del (p.Thr118AspfsTer8)	frameshift_variant	Not In ClinVar	0.99 [0.49] (%)	1	NA	NA	NA	NA	NA
7:44152285:C:G	HbA1c	GCK	UKBB	c.349G>C (p.Gly117Arg)	missense_variant	Not In ClinVar	1.04 [0.49] (%)	1	NA	25	28	0.892857	COSV61754773
7:44152318:G:A	HbA1c	GCK	UKBB	c.316C>T (p.Gln106Ter)	stop_gained	Not In ClinVar	1.07 [0.34] (%)	2	NA	9	12	0.75	CM096791
7:44153306:C:T	HbA1c	GCK	UKBB	c.203G>A (p.Gly68Asp)	missense_variant	Not In ClinVar	0.32 [0.1] (%)	25	1.99087e-05	27	27	1	rs373418736,CM077934,CM096816
7:44153339:A:T	HbA1c	GCK	UKBB	c.170T>A (p.Met57Lys)	missense_variant	Not In ClinVar	1.36 [0.49] (%)	1	NA	26	28	0.928571	CM096814,CM1212974
7:44153367:C:T	HbA1c	GCK	FOURIER	c.142G>A (p.Glu48Lys)	missense_variant	Not In ClinVar	1.35 [0.63] (%)	2	2.78401e-05	16	28	0.571429	rs759514960
7:44153408:A:G	HbA1c	GCK	UKBB	c.101T>C (p.Met34Thr)	missense_variant	Not In ClinVar	0.42 [0.49] (%)	1	NA	15	28	0.535714	NA
7:44153438:T:G	HbA1c	GCK	UKBB	c.71A>C (p.Gln24Pro)	missense_variant	Not In ClinVar	0.38 [0.49] (%)	1	NA	14	28	0.5	NA
